# Supplementary material for: Two ferric uptake regulator proteins in Ralstonia pseudosolanacearum strain OE1-1 function cooperatively in response to the extracellular iron level under ferrous iron-rich conditions
Source: Appl Environ Microbiol. 2026 Mar 2;92(3):e02276-25. doi: 10.1128/aem.02276-25 (PMC12997786; doi:10.1128/aem.02276-25)
Supplement: Table S1 — RNA sequencing data. [file aem.02276-25-s0002.xlsx]

## Sheet: 250514_counts
Table S1 RNA-sequencing data for transcripts of genes in Ralstonia pseudosolanacearum strain OE1-1, and the fur1-deletion (Δfur1), fur2-deletion (Δfur2) and fur1/fur2-deletion (∆fur1Δfur2) mutants grown in quarter-strength M63 medium and strain OE1-1 in Fe2+-deficient medium, and the predicted functions of the proteins encoded by the genes.
Gene ID	Gene name	Counts																														log2 (fold change)a				q-valueb
		OE1-1 (450 nM Fe2+)										∆fur1 (450 nM Fe2+)					∆fur2 (450 nM Fe2+)					∆fur1∆fur2 (450 nM Fe2+)					OE1-1 (0 nM Fe2+)
		value 1	value 2	value 3	value 4	value 5	value 6	value 7	value 8	mean	STDEV	value 1	value 2	value 3	mean	STDEV	value 1	value 2	value 3	mean	STDEV	value 1	value 2	value 3	mean	STDEV	value 1	value 2	value 3	mean	STDEV	∆fur1 (450 nM Fe2+)	∆fur2 (450 nM Fe2+)	∆fur1∆fur2 (450 nM Fe2+)	OE1-1 (0 nM Fe2+)	∆fur1 (450 nM Fe2+)	∆fur2 (450 nM Fe2+)	∆fur1∆fur2 (450 nM Fe2+)	OE1-1 (0 nM Fe2+)
RSc0001	rpmH	3472	4462	7988	3616	2704	7653	15940	17316	7893.88	5733.97	12247	10872	12920	12013	1043.86	9452	7029	9748	8743	1491.73	9161	8516	8961	8879.33	330.164	8856	23937	26158	19650.3	9413.9	0.597439	0.327733	0.159955	1.30797	0.396568	0.667403	0.845299	0.0446827
RSc0002	rnpA	1429	1076	4432	1935	664	1056	1714	2859	1895.62	1225.17	8827	8076	9440	8781	683.162	6048	4566	5869	5494.33	808.927	1841	1612	1721	1724.67	114.544	1113	3152	3718	2661	1370.15	2.21399	1.72249	-0.13507	0.48883	0.000114124	0.00187351	0.846842	0.41233
RSc0003		485	975	1341	678	576	402	1644	1004	888.125	437.169	1868	1722	1931	1840.33	107.212	828	776	1110	904.667	179.715	1007	1043	1065	1038.33	29.2803	448	1713	2075	1412	854.244	1.03845	0.206233	0.208465	0.641946	0.0356148	0.725985	0.722826	0.20879
RSc0004		4459	5038	7029	4867	4584	6582	6749	6337	5705.62	1066.89	13917	12514	14280	13570.3	932.643	6595	7955	8991	7847	1201.65	12292	13128	11354	12258	887.489	7074	8018	8633	7908.33	785.264	1.20068	0.594977	1.05068	0.465857	5.32506e-06	0.0126355	3.69004e-05	0.0506497
RSc0005	trmE	1625	1660	2511	1878	2000	662	2164	1971	1808.88	542.215	2517	2346	2706	2523	180.075	1918	2049	1422	1796.33	330.733	1927	2180	2035	2047.33	126.95	654	2299	2180	1711	917.321	0.451575	0.12271	0.14619	-0.116057	0.252989	0.790654	0.746717	0.803566
RSc0006		248	196	570	430	192	282	252	283	306.625	129.587	568	667	665	633.333	56.5892	549	481	392	474	78.7337	326	340	352	339.333	13.0128	287	246	248	260.333	23.1157	1.00609	0.750412	0.0986354	-0.215283	0.0113178	0.060176	0.84146	0.647155
RSc0008	rpsU	6424	6259	3997	2570	2656	3494	5229	11483	5264	2923.07	8215	8860	8996	8690.33	417.229	4769	3861	4780	4470	527.438	7000	6301	7799	7033.33	749.556	5010	10177	10351	8512.67	3034.65	0.719343	-0.0594096	0.407725	0.699768	0.120709	0.920896	0.40859	0.131855
RSc0009		9226	9262	9248	6296	8688	7414	7655	8113	8237.75	1072.59	6548	5579	6800	6309	644.632	7081	9967	8531	8526.33	1443.01	13072	13026	11078	12392	1138.19	7606	6696	7065	7122.33	457.701	-0.431784	0.177015	0.541762	-0.193718	0.0334133	0.391683	0.00551801	0.354339
RSc0010	acrB	23335	15518	17945	15145	17136	19364	16022	17637	17762.8	2645.14	15636	13954	16029	15206.3	1102.21	14041	19540	18026	17202.3	2840.52	29705	30878	26298	28960.3	2379.07	21216	15395	16981	17864	3009.28	-0.272414	0.081703	0.654361	0.0332656	0.263866	0.763681	0.00442119	0.909272
RSc0011	acrA	11683	9452	7214	5953	9648	5029	13788	11390	9269.62	3026.57	6909	6018	7087	6671.33	572.76	5395	7212	7595	6734	1175.31	12572	13493	13030	13031.7	460.502	5596	14855	14295	11582	5191.58	-0.497515	-0.300986	0.465266	0.301512	0.167097	0.419508	0.174189	0.401642
RSc0012	acrR	6117	2692	4489	3563	1960	3126	2988	2758	3461.62	1298.13	2125	1994	2255	2124.67	130.5	2267	2353	2735	2451.67	249.113	1860	1904	1884	1882.67	22.0303	4089	3576	2678	3447.67	714.2	-0.72886	-0.338508	-0.906961	0.0415832	0.0407749	0.351992	0.0123622	0.922428
RSc0013		3797	1697	2306	1876	784	647	1186	1260	1694.12	1014.26	1088	1052	1188	1109.33	70.4651	1254	1316	1253	1274.33	36.0879	987	1026	961	991.333	32.7159	855	1690	1505	1350	438.549	-0.610354	-0.235857	-0.776004	-0.309532	0.268363	0.693235	0.156505	0.597498
RSc0014	gor	460	124	465	202	40	8	111	143	194.125	176.053	145	168	193	168.667	24.0069	165	178	215	186	25.9422	97	85	146	109.333	32.3161	13	134	133	93.3333	69.5725	-0.159233	0.168987	-0.788244	-1.0401	0.906156	0.898216	0.521201	0.388815
RSc0015		3214	2694	3548	2339	1992	671	2593	2074	2390.62	875.817	1407	1367	1523	1432.33	81.0267	1750	1763	1509	1674	143.042	1508	1563	1408	1493	78.5812	786	2489	1904	1726.33	865.29	-0.750948	-0.357268	-0.694651	-0.483009	0.0991192	0.449704	0.127129	0.294241
RSc0016	serA1	8455	8035	8457	5805	8848	8196	8411	8368	8071.88	945.339	11360	10837	11910	11369	536.557	9583	10480	7193	9085.33	1699.07	12669	12572	12759	12666.7	93.5218	8300	7873	7951	8041.33	227.381	0.446534	0.282474	0.598218	0.00368298	0.0183486	0.140778	0.00184275	0.98757
RSc0017	pckA	22418	15666	9859	8408	8608	17393	12422	13460	13529.2	4835.16	11400	10766	12056	11407.3	645.031	9967	11847	12179	11331	1192.87	14295	13782	15524	14533.7	895.188	15760	9225	8942	11309	3857.28	-0.288471	-0.118898	0.0569488	-0.208494	0.510491	0.800621	0.908386	0.644075
RSc0018		13018	12018	14580	12159	14704	16463	16251	16850	14505.4	1939.31	4239	3904	4451	4198	275.795	7504	8553	6110	7389	1225.55	2282	2512	2549	2447.67	144.659	18963	18882	16899	18248	1168.97	-1.8429	-0.864781	-2.62577	0.335251	1.11979e-08	0.000349547	4.02548e-11	0.122754
RSc0019		7117	3918	9468	7008	3856	5247	4587	5216	5802.12	1930.48	3463	3420	3715	3532.67	159.362	4234	3636	2976	3615.33	629.255	1816	2173	2279	2089.33	242.574	6165	5680	5323	5722.67	422.618	-0.749759	-0.551936	-1.51459	0.00694529	0.0246257	0.0944469	6.18341e-05	0.985995
RSc0020		2567	1685	1408	1274	1408	879	2313	1933	1683.38	561.351	1227	1141	1331	1233	95.142	1561	1533	1146	1413.33	231.94	1436	1562	1357	1451.67	103.394	945	2229	2359	1844.33	781.553	-0.465666	-0.10479	-0.232839	0.121796	0.153615	0.778109	0.500076	0.736425
RSc0021		1122	1015	1589	1026	568	446	978	1100	980.5	351.261	1395	1301	1578	1424.67	140.863	1368	1296	971	1211.67	211.51	1115	1090	1154	1119.67	32.2542	459	941	1074	824.667	323.584	0.523318	0.454736	0.174552	-0.252647	0.13226	0.196259	0.658536	0.518225
RSc0022	cstA	14071	14297	23358	15400	21888	23078	27193	20200	19935.6	4853.54	24070	21217	24753	23346.7	1875.7	15976	19728	14063	16589	2881.82	23177	23686	20795	22552.7	1543.31	32156	39666	33019	34947	4109.49	0.173576	-0.155897	0.121514	0.802319	0.599392	0.646102	0.722174	0.00600357
RSc0023		3081	4976	3936	2260	4432	4691	4703	3153	3904	973.273	3811	3170	3642	3541	332.221	3303	3170	2443	2972	462.929	4103	4328	3464	3965	448.227	7169	9942	7880	8330.33	1440.31	-0.202772	-0.291456	-0.0423859	1.07139	0.584505	0.412598	0.918439	0.00101778
RSc0024		1249	1320	1770	1226	920	197	1040	1080	1100.25	445.162	894	875	1002	923.667	68.5006	1095	1013	668	925.333	226.597	999	1064	1002	1021.67	36.6924	199	1088	1181	822.667	542.109	-0.268373	-0.107683	-0.126188	-0.456672	0.694921	0.883117	0.861365	0.485729
RSc0025	phaP2	21475	23457	20061	16093	26680	39863	31483	26309	25677.6	7390.49	1618	1373	1579	1523.33	131.645	14384	11697	12326	12802.3	1405.4	1067	1069	960	1032	62.3618	39747	37219	34839	37268.3	2454.37	-4.14543	-0.898443	-4.70982	0.528013	8.07983e-10	0.0208653	1.36465e-10	0.144303
RSc0026	metW	1304	943	406	496	456	751	844	735	741.875	298.086	551	454	536	513.667	52.2143	505	660	550	571.667	79.7392	485	465	488	479.333	12.5033	833	801	689	774.333	75.6131	-0.565028	-0.239621	-0.667222	0.0891525	0.175917	0.594036	0.109639	0.852299
RSc0027	metX	2944	2324	2162	2000	1064	2511	3339	3294	2454.75	753.331	1436	1391	1627	1484.67	125.301	1871	2021	1991	1961	79.3725	1076	1115	1199	1130	62.857	2462	2968	2806	2745.33	258.398	-0.756213	-0.177223	-1.15312	0.175829	0.02411	0.623825	0.00111092	0.61968
RSc0028	gabD1	3870	12421	4155	4106	6640	4442	8648	5851	6266.62	2977.53	3117	2660	3263	3013.33	314.583	2756	3804	2329	2963	758.975	5223	5736	5861	5606.67	338.092	3546	5224	5334	4701.33	1002.06	-1.11773	-0.982914	-0.224626	-0.443946	0.025639	0.0473148	0.674778	0.378173
RSc0029	goaG	1825	9581	868	1117	1640	1765	2008	1220	2503	2886.73	863	887	897	882.333	17.4738	420	586	500	502	83.0181	2351	2649	3352	2784	513.974	1528	1681	1585	1598	77.324	-1.58036	-2.22501	0.0675111	-0.676889	0.101497	0.0269344	0.949302	0.489364
RSc0030		1000	882	1673	1315	1272	156	797	949	1005.5	446.569	945	879	1065	963	94.2974	1024	1073	713	936.667	195.244	785	766	830	793.667	32.8684	177	1027	802	668.667	440.407	-0.0941543	0.0267122	-0.37455	-0.638494	0.907147	0.973757	0.610252	0.362775
RSc0031	slmA	2820	2206	2465	2549	1536	824	2953	2687	2255	726.116	3902	3949	4636	4162.33	410.88	2839	2498	3138	2825	320.23	2664	2636	2781	2693.67	76.9177	858	3027	2974	2286.33	1237.26	0.864918	0.492623	0.23506	-0.00648359	0.0261132	0.220381	0.596132	0.989997
RSc0032		1150	1022	1507	1441	624	147	561	846	912.25	462.653	3131	2753	3286	3056.67	274.165	1479	1354	1871	1568	269.746	1347	1488	1673	1502.67	163.494	150	669	645	488	292.962	1.7184	0.947365	0.689953	-0.941907	0.0065424	0.142209	0.302082	0.189187
RSc0033	argB	5935	4533	4967	5319	3552	4764	4145	5183	4799.75	735.942	10944	10764	11522	11076.7	396.032	4376	4668	5684	4909.33	686.584	7943	8268	8875	8362	473.057	4904	5017	4626	4849	201.219	1.16005	0.171123	0.748464	0.0220739	1.7742e-06	0.461515	0.000666449	0.935464
RSc0034		3324	5190	5058	3679	6304	4615	6755	4866	4973.88	1167.09	3285	2916	3380	3193.67	245.113	4409	4970	2790	4056.33	1131.98	2745	2915	2761	2807	93.8723	4302	4214	3790	4102	273.759	-0.69542	-0.197516	-0.884924	-0.274812	0.0269944	0.555197	0.00586933	0.394316
RSc0035		1402	956	2470	2294	1680	1355	1887	1833	1734.62	500.081	1848	1734	1805	1795.67	57.5702	1949	2330	1138	1805.67	608.789	923	1019	988	976.667	48.9932	1350	1142	893	1128.33	228.806	0.00612367	0.15901	-0.87952	-0.593715	0.98891	0.688053	0.0177636	0.103491
RSc0036		664	407	1159	1276	672	179	290	674	665.125	389.298	998	980	1006	994.667	13.3167	766	935	458	719.667	241.852	243	288	284	271.667	24.9065	189	167	160	172	15.1327	0.539681	0.217695	-1.34062	-1.9308	0.414594	0.769244	0.0543581	0.00827179
RSc0037		940	1642	543	406	1584	724	1415	1358	1076.5	485.247	2411	2144	2430	2328.33	159.92	728	747	814	763	45.1774	1344	1637	2097	1692.67	379.574	1216	1566	1393	1391.67	175.004	1.06446	-0.364634	0.596747	0.363455	0.0303436	0.52466	0.243111	0.507528
RSc0038		3165	5175	2053	1626	3272	2556	4869	3609	3290.62	1253.68	6391	5719	6607	6239	463.103	1946	2599	2437	2327.33	340.033	4775	5649	6065	5496.33	658.411	3218	4830	4780	4276	916.596	0.880322	-0.365527	0.691871	0.365457	0.0220546	0.394316	0.0737628	0.374621
RSc0039		2183	3606	3048	2574	1968	1029	3820	3520	2718.5	961.935	3916	3664	4334	3971.33	338.41	3002	2905	2410	2772.33	317.516	2601	2712	3138	2817	283.48	935	4160	4264	3119.67	1892.69	0.52112	0.171373	0.0221639	0.157958	0.24239	0.738267	0.968587	0.759929
RSc0040		5836	8178	5165	5288	5488	3718	8892	8073	6329.75	1821.91	6113	5225	5886	5741.33	461.338	4239	5795	4149	4727.67	925.433	6876	7296	7297	7156.33	242.776	3482	9810	10433	7908.33	3845.95	-0.175112	-0.292148	0.137973	0.284467	0.642296	0.413537	0.714569	0.41135
RSc0041	ripI	2273	2268	1817	1786	1920	2286	1930	1759	2004.88	231.956	1643	1567	1665	1625	51.4198	1278	1758	1426	1487.33	245.808	1734	1902	2039	1891.67	152.762	2406	2098	2105	2203	175.838	-0.360844	-0.320897	-0.148653	0.139661	0.13371	0.184089	0.567837	0.587678
RSc0042	hslU	11915	20860	9504	10327	4968	33619	15990	24975	16519.8	9450.71	7672	7063	7903	7546	433.944	6926	7487	5449	6620.67	1052.75	14530	16638	16766	15978	1255.64	37318	28666	31719	32567.7	4387.99	-1.2082	-1.23469	-0.131592	0.969967	0.0777906	0.0720101	0.866105	0.113646
RSc0043	hslV	4740	9478	4471	5017	2136	10796	7221	10468	6790.88	3193.08	3527	3034	3511	3357.33	280.129	3002	3330	2639	2990.33	345.648	4425	5269	5372	5022	519.576	12890	13342	14890	13707.3	1048.86	-1.0816	-1.08167	-0.506172	0.996971	0.0641324	0.0641324	0.393748	0.0572137
RSc0044		2144	2296	1909	1540	1488	1639	3473	2684	2146.62	674.674	3214	2969	3410	3197.67	220.953	2072	2332	1850	2084.67	241.25	2410	2546	2372	2442.67	91.4841	1783	3248	3246	2759	845.241	0.547636	0.0976728	0.155832	0.354228	0.0419733	0.760666	0.610421	0.199417
RSc0045		2033	2383	2062	1503	1376	872	1700	2069	1749.75	486.115	2912	2606	3051	2856.33	227.663	2076	2484	2120	2226.67	223.94	3409	3322	3426	3385.67	55.7883	1071	2593	2880	2181.33	972.225	0.680769	0.493084	0.923666	0.296285	0.0221648	0.100649	0.00211495	0.347013
RSc0046	dksA	7924	12589	8252	4889	7920	9553	14023	14288	9929.75	3364.71	14867	13893	16041	14933.7	1075.55	10987	7427	9417	9277	1784.12	13079	13302	14720	13700.3	890.069	11726	16055	15749	14510	2415.86	0.550927	0.0463042	0.422903	0.545307	0.116008	0.91746	0.237842	0.120003
RSc0047		10970	6111	4356	2408	3744	4640	3276	8101	5450.75	2845.51	4984	4515	5099	4866	309.365	3125	3721	2972	3272.67	395.733	9722	8779	10631	9710.67	926.052	5151	2552	2865	3522.67	1418.84	-0.174688	-0.579545	0.81857	-0.54146	0.7588	0.258518	0.0796457	0.292876
RSc0048		2417	2803	2601	1807	2056	2205	4145	5242	2909.5	1180.58	2453	2194	2461	2369.33	151.896	2200	2032	2248	2160	113.42	2095	2067	2501	2221	242.891	2536	3673	4145	3451.33	827.087	-0.317463	-0.271511	-0.415738	0.25295	0.384592	0.464205	0.244527	0.485607
RSc0049		5506	7415	6334	6584	9752	5302	10182	8609	7460.5	1870.64	2975	2566	2975	2838.67	236.136	4604	6103	4454	5053.67	911.839	2592	2603	2503	2566	54.8361	5467	10950	11410	9275.67	3306.41	-1.44626	-0.44937	-1.59474	0.27566	6.45469e-05	0.157764	2.02499e-05	0.386571
RSc0050		5340	7967	5306	6017	11320	7929	16551	10957	8923.38	3860.73	883	800	936	873	68.5493	3469	4576	4124	4056.33	556.594	554	641	621	605.333	45.5668	7991	15709	13415	12371.7	3963.37	-3.40634	-1.01523	-3.9387	0.437855	2.92371e-07	0.0306045	4.41504e-08	0.330107
RSc0051		1088	702	1176	687	688	714	1297	1188	942.5	267.725	1794	1667	1892	1784.33	112.811	1264	1554	1201	1339.67	188.272	1708	1687	1834	1743	79.5047	775	1206	1307	1096	282.544	0.903995	0.656966	0.866452	0.226415	0.000135205	0.00389532	0.000226336	0.342314
RSc0052	xerC	1096	1124	1594	1246	888	376	1101	999	1053	343.843	1455	1218	1534	1402.33	164.452	1190	1555	1295	1346.67	187.905	1214	1240	1184	1212.67	28.0238	469	943	1176	862.667	360.281	0.384792	0.499595	0.174659	-0.303836	0.32144	0.185651	0.683794	0.464716
RSc0053		2004	2076	2116	1850	2272	2176	2345	2155	2124.25	154.112	2661	2346	2811	2606	237.329	2194	3049	2513	2585.33	432.065	2977	2945	2909	2943.67	34.0196	2079	1957	2257	2097.67	150.869	0.238453	0.398947	0.412608	-0.0192498	0.218328	0.0344499	0.0288628	0.935911
RSc0054	gatB	3552	3445	3369	2528	4480	5223	4541	4379	3939.62	862.469	4659	4126	4892	4559	392.669	3691	4600	3732	4007.67	513.385	6132	6043	5749	5974.67	200.435	5077	3896	4145	4372.67	622.547	0.14808	0.132098	0.536586	0.159444	0.666562	0.70404	0.0737628	0.641468
RSc0055		1145	751	1023	1041	880	145	854	888	840.875	307.514	936	1023	1165	1041.33	115.596	891	1031	887	936.333	82.0081	471	475	552	499.333	45.6545	146	668	715	509.667	315.82	0.286554	0.304832	-0.777262	-0.760236	0.651917	0.630078	0.202571	0.213111
RSc0056		1940	2019	2720	2566	1976	2000	2687	2166	2259.25	339.145	1664	1540	1849	1684.33	155.5	1757	2215	1809	1927	250.767	1636	1589	1511	1578.67	63.1374	1837	2409	2270	2172	298.327	-0.475353	-0.110198	-0.569623	-0.0677302	0.0231854	0.630919	0.00721249	0.777286
RSc0057	gatA	3325	3364	4018	3523	2768	2405	3563	3862	3353.5	536.675	5114	4528	5228	4956.67	375.587	3151	3995	3965	3703.67	478.858	4932	5009	5054	4998.33	61.6955	2530	4284	4213	3675.67	992.811	0.525286	0.283809	0.534087	0.11756	0.00474017	0.129179	0.00411898	0.569332
RSc0058	gatC	777	1628	558	352	840	1383	2186	1573	1162.12	627.503	1423	1215	1561	1399.67	174.176	907	1055	1069	1010.33	89.7626	1486	1645	1676	1602.33	101.933	1555	2708	2545	2269.33	623.976	0.219429	-0.0686302	0.413255	0.943018	0.745263	0.926522	0.510703	0.0966833
RSc0059	mreB	6339	3198	4565	3632	2336	2702	2993	5035	3850	1358.98	11363	11381	12519	11754.3	662.282	6393	6717	7819	6976.33	747.536	9875	9196	10780	9950.33	794.683	3243	3839	4048	3710	417.716	1.59525	1.0261	1.35072	-0.0270312	7.89465e-07	0.000405952	1.12393e-05	0.940181
RSc0060	mreC	1182	764	2144	1166	648	661	814	1071	1056.25	489.644	4120	3804	4488	4137.33	342.329	2034	2212	2766	2337.33	381.756	2850	2648	2842	2780	114.385	610	679	754	681	72.0208	1.9533	1.31891	1.37812	-0.60391	1.60345e-06	0.000377523	0.000226433	0.121894
RSc0061	mreD	670	635	886	556	360	252	285	333	497.125	225.011	1992	1848	2169	2003	160.782	884	970	1038	964	77.1751	1311	1198	1033	1180.67	139.808	224	205	251	226.667	23.1157	1.98309	1.10975	1.22056	-1.10523	1.38294e-05	0.00852873	0.00390342	0.0191707
RSc0062		1338	904	1458	785	632	756	804	720	924.625	303.732	2281	2328	2575	2394.67	157.931	1762	1723	1765	1750	23.4307	2241	2143	1926	2103.33	161.203	681	475	620	592	105.816	1.35035	1.07453	1.16077	-0.596561	1.02677e-05	0.000220265	8.31589e-05	0.0457949
RSc0063	mdrB	3376	527	1113	756	432	515	595	639	994.125	985.127	2222	2365	2599	2395.33	190.322	1399	1414	1533	1448.67	73.4189	1372	1255	1438	1355	92.6769	473	295	323	363.667	95.7149	1.2977	0.75192	0.472281	-1.33859	0.0459569	0.269926	0.518115	0.0730132
RSc0064		19065	13112	11003	11322	11328	6372	11551	9832	11698.1	3563.77	1804	1759	1983	1848.67	118.492	6377	7376	5325	6359.33	1025.61	829	931	1019	926.333	95.0859	6191	8289	7299	7259.67	1049.55	-2.69191	-0.746665	-3.69415	-0.679019	2.49289e-09	0.0109319	2.41323e-11	0.0196487
RSc0065		4440	3098	4257	2950	2640	1997	2465	2278	3015.62	894.979	2489	2753	2917	2719.67	215.938	2712	3016	1709	2479	683.944	1961	2052	1992	2001.67	46.2637	1685	1604	1455	1581.33	116.663	-0.176437	-0.158837	-0.623928	-0.899558	0.567397	0.610252	0.030013	0.00253461
RSc0066	topB	16109	20732	14490	12477	19000	33846	35545	27001	22400	8782.48	15559	14254	15840	15217.7	846.304	16276	17664	19179	17706.3	1451.96	14460	15678	14188	14775.3	793.474	39241	43603	42624	41822.7	2288.75	-0.61903	-0.220051	-0.666103	0.88707	0.173438	0.655466	0.142631	0.0334171
RSc0067		714	501	522	307	432	349	507	489	477.625	123.705	269	279	356	301.333	47.606	261	233	222	238.667	20.108	471	520	484	491.667	25.3837	377	514	557	482.667	94.0018	-0.691295	-0.850661	0.0149449	0.0254169	0.00436449	0.000705073	0.95808	0.929779
RSc0068	smf	3914	6131	4933	4677	4320	4691	5389	5675	4966.25	729.294	6539	5840	6766	6381.67	482.633	3751	3820	4486	4019	405.903	10403	11501	11420	11108	611.89	4965	4462	4101	4509.33	433.94	0.306829	-0.175596	1.10226	-0.129465	0.195935	0.497905	1.28004e-05	0.627948
RSc0069		22946	25501	21206	20683	24120	24143	36176	34342	26139.6	5865.1	34048	30139	34949	33045.3	2556.96	20064	26159	26772	24331.7	3708.59	42518	48016	47859	46131	3129.93	26683	28750	26313	27248.7	1313.29	0.293473	0.032787	0.770291	0.0679112	0.25453	0.917839	0.00219847	0.822165
RSc0070	def	2554	2718	3655	2422	1504	3069	4044	3421	2923.38	802.187	2367	2353	2548	2422.67	108.767	2623	2420	2906	2649.67	244.095	2381	2363	2651	2465	161.332	3510	5172	5158	4613.33	955.54	-0.303955	0.00788051	-0.284205	0.65462	0.320349	0.983084	0.356168	0.0202826
RSc0071		2345	1310	2894	1768	1136	932	1461	1954	1725	657.152	2438	2626	2910	2658	237.622	1947	1795	2007	1916.33	109.276	2096	1931	2185	2070.67	128.881	1055	1643	1813	1503.67	397.745	0.61335	0.32164	0.2499	-0.18364	0.0491343	0.327453	0.461478	0.611901
RSc0072	fmt	1313	981	2240	1483	880	335	1486	1570	1286	564.747	1926	1992	2138	2018.67	108.487	1489	1551	1568	1536	41.5812	1757	1716	1570	1681	98.2904	326	895	951	724	345.814	0.645786	0.427426	0.377936	-0.835114	0.176286	0.394454	0.459204	0.103554
RSc0073		1641	1214	2299	2537	1360	457	1613	1828	1618.62	647.045	1782	1743	1938	1821	103.184	1595	1284	1578	1485.67	174.855	1516	1514	1350	1460	95.268	470	1254	1095	939.667	414.44	0.139572	0.0284294	-0.182173	-0.811177	0.804292	0.962381	0.74649	0.110397
RSc0074	htpX	7407	8014	3381	3792	3032	10521	11940	10747	7354.25	3588.96	2581	2210	2721	2504	264.059	1555	1757	1947	1753	196.031	5026	5320	5736	5360.67	356.743	10126	12483	10849	11152.7	1207.49	-1.60117	-1.93069	-0.505417	0.601098	0.00751494	0.00188995	0.385833	0.263311
RSc0075	rrmB	3374	3727	3922	3308	1640	1350	2974	3464	2969.88	955.747	4668	5053	5581	5100.67	458.363	2702	2075	2584	2453.67	333.2	2669	2612	3104	2795	269.115	1422	4003	3708	3044.33	1412.7	0.758071	-0.115071	-0.114213	0.0139507	0.0368473	0.796294	0.797623	0.976734
RSc0076		2241	1540	3423	3026	944	1456	2232	2669	2191.38	842.339	4036	4418	4876	4443.33	420.573	2409	1715	2245	2123	362.729	1829	1817	2307	1984.33	279.502	1608	2603	2049	2086.67	498.568	0.994197	0.112389	-0.173864	-0.0653464	0.00929889	0.808673	0.702747	0.894577
RSc0077		4808	5782	7161	5434	4664	7298	10260	8762	6771.12	1986.58	6443	6278	7187	6636	484.259	5599	5991	5886	5825.33	202.92	5398	5692	5585	5558.33	148.803	7815	11188	9054	9352.33	1706.18	-0.0710027	-0.082287	-0.330093	0.462135	0.841443	0.814143	0.285609	0.110461
RSc0078		6373	8111	8803	6745	9024	7883	10847	9933	8464.88	1514.43	8619	8073	9160	8617.33	543.502	7798	7930	6847	7525	590.863	6985	7017	6938	6980	39.7366	8418	11108	8998	9508	1415.66	-0.0228839	-0.0487378	-0.330186	0.161664	0.934552	0.856341	0.148582	0.498204
RSc0079		3298	1914	2340	1909	1368	2248	2365	2743	2273.12	581.317	3745	3805	4254	3934.67	278.173	1621	1286	2010	1639	362.335	2929	3355	3795	3359.67	433.019	2336	3120	2682	2712.67	392.899	0.762963	-0.306233	0.529011	0.266687	0.00252634	0.251987	0.0344142	0.308492
RSc0080		9374	4039	20407	15466	19768	6323	7575	10968	11740	6160.23	9720	12214	12488	11474	1525.17	13030	8257	2449	7912	5298.93	2979	3310	2558	2949	376.897	4943	7434	7200	6525.67	1375.61	-0.0819149	-0.486661	-2.0474	-0.868167	0.91707	0.481878	0.00443403	0.194144
RSc0081		634	522	1825	918	1440	284	1973	1671	1158.38	649.434	746	771	818	778.333	36.5559	1067	1118	601	928.667	284.911	411	510	442	454.333	50.6392	338	2085	2055	1492.67	1000.08	-0.580268	-0.176645	-1.36375	0.333405	0.434577	0.82772	0.0638473	0.655476
RSc0082		1153	922	1975	1176	1912	522	1680	1440	1347.5	501.608	1094	960	1212	1088.67	126.085	1443	2074	898	1471.67	588.524	887	1031	996	971.333	75.1022	574	1945	1925	1481.33	785.837	-0.338222	0.243398	-0.504684	0.101983	0.498022	0.626155	0.293514	0.850652
RSc0083		594	635	922	423	816	56	602	517	570.625	261.549	446	392	506	448	57.0263	572	736	372	560	182.296	398	481	478	452.333	47.0779	66	649	759	491.333	372.433	-0.368455	0.106391	-0.356484	-0.263882	0.675806	0.910354	0.687523	0.770965
RSc0084		1467	747	1030	604	1456	726	754	953	967.125	333.146	949	881	1027	952.333	73.0571	1075	1146	816	1012.33	173.696	1095	1234	1235	1188	80.5419	718	493	634	615	113.697	-0.0592851	0.191422	0.255598	-0.618094	0.890635	0.617947	0.488555	0.0865237
RSc0085	cca	4289	4027	5326	4474	4520	4191	6991	6909	5090.88	1210.81	4991	4491	5333	4938.33	423.463	5068	5333	4546	4982.33	400.433	4690	5063	5046	4933	210.616	3616	6203	6099	5306	1464.51	-0.0814366	0.102102	-0.0860304	0.0460611	0.758795	0.69077	0.744163	0.867559
RSc0086		4968	6356	6417	5150	7544	10375	18559	13206	9071.88	4747.58	5492	4806	5642	5313.33	445.719	5959	6797	5913	6223	497.63	7290	7615	7144	7349.67	241.102	9035	15197	15608	13280	3682.02	-0.81358	-0.413608	-0.348233	0.531333	0.112093	0.43361	0.518569	0.275396
RSc0087		951	1444	1503	1131	2328	1148	4804	2712	2002.62	1288.1	752	692	802	748.667	55.0757	882	1095	599	858.667	248.822	495	520	435	483.333	43.6845	1279	4829	4446	3518	1948.46	-1.44598	-1.09559	-2.07941	0.776763	0.0255411	0.0837256	0.00249982	0.17892
RSc0088	slt	8660	10363	7419	7203	9736	8043	13615	11131	9521.25	2165.49	7833	7557	8537	7975.67	505.337	6899	7203	6195	6765.67	517.058	12528	12443	11874	12281.7	355.599	8361	11334	11529	10408	1775.43	-0.300641	-0.368234	0.319266	0.118308	0.235208	0.142156	0.190013	0.664713
RSc0089		1067	318	646	525	216	63	209	359	425.375	318.072	892	836	944	890.667	54.0123	407	430	319	385.333	58.5861	436	443	476	451.667	21.362	54	245	259	186	114.529	1.08063	0.0353835	0.0970466	-1.19391	0.142647	0.97076	0.919001	0.151959
RSc0090		1256	919	938	570	592	160	678	689	725.25	322.802	2534	2302	2693	2509.67	196.632	1387	1438	1661	1495.33	145.72	1614	1491	1558	1554.33	61.5819	127	651	806	528	355.819	1.78766	1.22512	1.09483	-0.481291	0.00102363	0.0224828	0.0416884	0.434606
RSc0091	metF	3746	2773	3049	2023	1680	3652	2244	2486	2706.62	744.471	7887	6814	8017	7572.67	660.232	3686	4973	4793	4484	696.924	6559	5892	5918	6123	377.811	2866	2203	2454	2507.67	334.742	1.43679	0.859424	1.12917	-0.0881429	1.69106e-05	0.00557931	0.000379126	0.816351
RSc0092		3932	2266	2322	1571	1352	5110	2609	3263	2803.12	1252.94	6318	5474	6089	5960.33	436.463	3124	3574	3947	3548.33	412.1	6456	5817	6637	6303.33	430.79	4337	3177	3290	3601.33	639.606	1.0351	0.468597	1.11206	0.381856	0.0238947	0.335812	0.0152371	0.445186
RSc0093	ahcY	26522	21554	12007	6303	10016	51692	27212	24068	22421.8	14253.6	42986	37750	41912	40882.7	2765.6	25088	34883	32014	30661.7	5035.58	55333	52069	59866	55756	3915.67	47671	26575	32413	35553	10892.9	0.795059	0.554783	1.23828	0.680739	0.246842	0.441715	0.0611657	0.331585
RSc0094		1000	825	1135	481	600	1067	777	940	853.125	227.863	299	282	300	293.667	10.116	656	655	527	612.667	74.1912	149	154	192	165	23.516	741	332	348	473.667	231.656	-1.57277	-0.34779	-2.4112	-0.776725	0.000197494	0.36955	1.16412e-06	0.0403761
RSc0095		770	472	593	230	504	820	497	683	571.125	189.238	171	142	176	163	18.3576	458	393	327	392.667	65.5006	48	75	78	67	16.5227	500	227	252	326.333	150.918	-1.85245	-0.41621	-3.14002	-0.743992	0.000411994	0.38664	1.09477e-06	0.112559
RSc0097		602	542	884	590	824	617	1040	1097	774.5	217.648	1198	1058	1181	1145.67	76.3959	1626	2113	2866	2201.67	624.737	595	708	664	655.667	56.959	708	1034	1542	1094.67	420.297	0.531562	1.66794	-0.27944	0.485325	0.0884773	1.72048e-06	0.415798	0.121953
RSc0098		496	427	670	495	640	524	906	740	612.25	158.602	890	731	881	834	89.3141	1248	1807	2308	1787.67	530.264	595	649	603	615.667	29.1433	553	691	1215	819.667	349.253	0.406275	1.70045	-0.0342623	0.405975	0.201823	1.25684e-06	0.932272	0.202215
RSc0099		244	80	343	259	160	93	239	219	204.625	88.6614	284	279	372	311.667	52.31	425	390	646	487	138.806	146	136	152	144.667	8.0829	100	197	291	196	95.5039	0.587047	1.43583	-0.517144	-0.0691121	0.227775	0.00235028	0.325666	0.910354
RSc0100	thiD	5059	5378	4976	4158	5704	1750	5969	5301	4786.88	1340.59	3874	3490	4088	3817.33	303.001	3681	5217	3405	4101	976.287	4080	4314	3925	4106.33	195.832	1560	4010	3874	3148	1376.93	-0.357177	-0.0929557	-0.254501	-0.630741	0.357295	0.830932	0.526828	0.0954144
RSc0101		2200	1244	1993	1902	1192	364	979	1306	1397.5	605.991	1779	1656	1985	1806.67	166.236	1739	2140	1333	1737.33	403.503	1294	1294	1262	1283.33	18.4752	331	643	538	504	158.755	0.348774	0.451215	-0.146016	-1.47104	0.499426	0.364815	0.800025	0.00615351
RSc0102		11926	17295	15474	14637	8752	10053	7142	5970	11406.1	4115.21	5274	4726	5147	5049	286.843	6176	7279	4418	5957.67	1442.94	14665	16149	14836	15216.7	811.939	8714	3128	3005	4949	3261.17	-1.23705	-0.843988	0.348957	-1.13969	0.0224162	0.111166	0.515727	0.0338333
RSc0107		1581	2765	1611	1666	3192	4039	4030	2581	2683.12	1023.11	735	649	729	704.333	48.0139	1159	1079	791	1009.67	193.549	416	498	482	465.333	43.4665	3457	4465	4465	4129	581.969	-2.00785	-1.3271	-2.61174	0.581123	0.000250823	0.00813695	1.48295e-05	0.200032
RSc0108	thiE1	1418	2272	2428	1498	1656	40	876	1087	1409.38	766.632	1401	1296	1482	1393	93.2577	1255	2087	1141	1494.33	516.42	971	979	1100	1016.67	72.2795	50	846	1065	653.667	534.135	-0.0440568	0.210588	-0.502369	-1.17348	0.972422	0.8618	0.667893	0.293654
RSc0109	thiG	2922	2833	4842	2964	3096	228	1834	2023	2592.75	1315.22	2491	2266	2608	2455	173.819	3015	4486	2730	3410.33	942.391	3155	2921	2428	2834.67	371.11	211	1903	2177	1430.33	1064.82	-0.0989153	0.53278	0.107829	-0.909455	0.921033	0.527232	0.912708	0.291394
RSc0111	thiS	739	1100	1093	602	1152	49	1376	1266	922.125	436.92	1008	748	943	899.667	135.308	1049	1507	1093	1216.33	252.684	1018	1135	1228	1127	105.228	61	1303	1476	946.667	771.872	-0.0488792	0.553073	0.272965	-0.0134686	0.965909	0.569656	0.794963	0.990522
RSc0112		4827	7621	6037	4013	5640	2754	6746	6103	5467.62	1554.67	5161	4530	5381	5024	441.732	5004	6679	4839	5507.33	1018.04	5690	6175	6473	6112.67	395.204	2627	5840	6387	4951.33	2031.43	-0.156151	0.141739	0.12326	-0.168428	0.670171	0.697375	0.739402	0.645221
RSc0113	thiC	16022	30779	14337	7821	28120	35380	39989	30943	25423.9	11331.7	16096	13754	15303	15051	1191.16	12550	15977	12446	13657.7	2009.27	28069	29387	28171	28542.3	733.278	31931	33596	37454	34327	2833.13	-0.818108	-0.792148	0.100454	0.418154	0.158053	0.171398	0.880418	0.466511
RSc0114		16642	15156	11057	13884	6160	5686	6918	10665	10771	4233.28	18408	17697	20753	18952.7	1599.15	7946	9083	9786	8938.33	928.491	20638	20992	23838	21822.7	1754.28	4149	6421	7398	5989.33	1666.96	0.778849	-0.122787	0.979065	-0.857737	0.049028	0.800693	0.0132287	0.0467236
RSc0115		15885	14829	24337	15336	30592	15038	51750	36766	25566.6	13428.7	860	721	885	822	88.3572	10178	11956	10727	10953.7	910.414	581	728	729	679.333	85.1606	16615	37691	35826	30044	11667.2	-4.9835	-1.07266	-5.26275	0.219488	9.67911e-09	0.0366557	4.8265e-09	0.685137
RSc0116		14882	26582	16764	16710	33576	16293	29371	25933	22513.9	7184.52	841	764	893	832.667	64.9025	9902	12532	9328	10587.3	1708.41	435	522	535	497.333	54.3722	16450	16747	15219	16138.7	810.18	-4.81613	-0.982052	-5.56453	-0.482683	1.06466e-10	0.0123816	1.64379e-11	0.210077
RSc0117		13449	15983	15971	15635	33168	26202	32358	27376	22517.8	8129.42	687	570	666	641	62.3779	7761	11635	7502	8966	2315.05	613	705	705	674.333	53.1162	25740	19982	18233	21318.3	3927.86	-5.20185	-1.23592	-5.13351	-0.0714328	9.93885e-10	0.0093116	1.17748e-09	0.895534
RSc0118		13142	9601	17547	17013	31400	16017	15602	17562	17235.5	6325.48	700	635	734	689.667	50.3024	7026	10051	6893	7990	1786.12	568	660	650	626	50.4777	15208	11396	9620	12074.7	2855.15	-4.715	-1.01835	-4.85945	-0.505232	2.21304e-09	0.0250937	1.50261e-09	0.26301
RSc0119		4724	6113	7658	6967	10656	5476	5938	5598	6641.25	1857.56	206	188	209	201	11.3578	2277	3343	2352	2657.33	594.988	172	231	224	209	32.2335	4916	4137	3584	4212.33	669.188	-5.11409	-1.22741	-5.06537	-0.655746	2.7999e-11	0.00182949	3.11968e-11	0.0774725
RSc0120		3502	3280	6029	5489	6184	3664	2847	3175	4271.25	1383.81	199	207	246	217.333	25.1462	2094	2340	1855	2096.33	242.508	161	175	155	163.667	10.2632	3368	1948	1812	2376	861.784	-4.36661	-0.928774	-4.77721	-0.819957	3.98637e-09	0.034481	1.22746e-09	0.0605465
RSc0121	aidB	3587	2705	4640	4110	2856	1061	2598	2613	3021.25	1098.15	1677	1533	1829	1679.67	148.018	2297	2331	1808	2145.33	292.633	1475	1570	1442	1495.67	66.4555	1046	2429	2425	1966.67	797.323	-0.87872	-0.359256	-1.04819	-0.642098	0.0425381	0.419363	0.0170653	0.135675
RSc0122		3540	4398	1901	1336	1800	3980	6380	5267	3575.25	1794.42	7293	6617	7421	7110.33	432.006	1459	1784	2022	1755	282.618	11665	12055	12334	12018	336.031	5548	6918	5694	6053.33	752.373	0.962367	-0.871736	1.71515	0.775463	0.0558292	0.116789	0.000772608	0.128656
RSc0123		2026	1808	2830	1812	2984	1235	2809	1885	2173.62	625.849	1334	1173	1352	1286.33	98.5613	1141	1029	756	975.333	198.031	956	1148	1041	1048.33	96.2098	933	1735	1332	1333.33	401.002	-0.793922	-1.03129	-1.09395	-0.717996	0.0131241	0.00183643	0.00107706	0.0237707
RSc0124		977	907	989	664	808	891	758	925	864.875	112.795	940	981	1021	980.667	40.501	1249	1011	729	996.333	260.31	956	912	882	916.667	37.2201	876	709	713	766	95.2838	0.138254	0.318773	0.0361176	-0.152022	0.564051	0.142629	0.894153	0.528365
RSc0125		698	477	1118	801	832	1047	823	1082	859.75	216.921	910	985	995	963.333	46.4579	1239	919	683	947	279.056	599	557	686	614	65.7951	1135	741	687	854.333	244.559	0.115	0.24754	-0.541647	0.0248148	0.783427	0.519317	0.144751	0.95479
RSc0126		2360	2539	1284	1338	2032	797	979	938	1533.38	681.136	2146	2459	2361	2322	160.103	1400	688	760	949.333	391.946	1669	1585	1514	1589.33	77.5908	1069	939	836	948	116.76	0.552838	-0.571421	-0.00102503	-0.677464	0.255343	0.269445	0.998757	0.187549
RSc0127		312	111	219	136	104	158	202	233	184.375	70.753	148	147	180	158.333	18.7705	153	185	183	173.667	17.9258	116	126	125	122.333	5.50757	119	195	206	173.333	47.3744	-0.231047	0.0825142	-0.604487	-0.0740929	0.539129	0.838598	0.0868856	0.856993
RSc0128		622	708	1023	896	640	695	1318	1323	903.125	290.933	1186	1014	1173	1124.33	95.7723	911	850	766	842.333	72.8034	1090	1112	1052	1084.67	30.3535	603	1199	1156	986	332.384	0.282936	0.0372282	0.228104	0.109364	0.390815	0.925578	0.50249	0.766975
RSc0129	gstN	2080	1316	2047	1973	1736	720	2787	3022	1960.12	740.311	1191	1098	1176	1155	49.93	1744	2196	1823	1921	241.41	1024	1152	1014	1063.33	76.9502	714	2566	2266	1848.67	994.033	-0.775895	0.126083	-0.901148	-0.106937	0.0800231	0.798775	0.0432543	0.832988
RSc0130		1217	210	301	192	88	46	395	348	349.625	370.664	202	227	223	217.333	13.4288	228	202	241	223.667	19.8578	103	145	122	123.333	21.0317	62	533	648	414.333	310.5	-0.622626	-0.402468	-1.44982	0.273303	0.565229	0.717006	0.166881	0.803509
RSc0131		547	234	280	179	168	158	239	209	251.75	126.136	268	272	298	279.333	16.2891	302	336	386	341.333	42.2532	192	199	197	196	3.60555	149	238	206	197.667	45.0814	0.146805	0.619159	-0.368554	-0.322752	0.732214	0.0894606	0.357284	0.425037
RSc0132		434	352	655	358	336	249	432	405	402.625	118.406	453	418	476	449	29.2062	373	392	294	353	51.9711	445	398	407	416.667	24.9466	247	386	422	351.667	92.4139	0.136436	-0.0466186	0.0267595	-0.19071	0.625079	0.880243	0.932484	0.486116
RSc0133		534	43	61	51	24	33	63	50	107.375	172.886	44	46	48	46	2	45	14	15	24.6667	17.6163	29	33	31	31	2	36	48	31	38.3333	8.73689	-1.15048	-1.88488	-1.72448	-1.36803	0.339504	0.126879	0.157109	0.256367
RSc0134	metK	17220	16924	10838	8216	8792	14156	14434	15533	13264.1	3540.08	14211	13245	15099	14185	927.273	14813	16136	15753	15567.3	680.762	10136	9631	9830	9865.67	254.382	13583	14000	13149	13577.3	425.528	0.0582451	0.368665	-0.468242	0.0496166	0.867559	0.198527	0.114361	0.888775
RSc0135		1689	1400	1152	1082	616	1566	2097	2339	1492.62	558.986	1895	1888	2051	1944.67	92.1539	850	727	832	803	66.4304	2117	2077	2446	2213.33	202.485	1822	2732	2224	2259.33	456.028	0.354986	-0.741661	0.536358	0.604977	0.366675	0.0631494	0.153042	0.104282
RSc0136		1650	1831	1379	1075	760	2176	1946	1769	1573.25	472.116	2794	2604	2929	2775.67	163.274	1073	1283	1159	1171.67	105.571	2804	2855	2927	2862	61.7981	2377	2404	2359	2380	22.6495	0.769932	-0.301132	0.810101	0.602065	0.0247311	0.431598	0.0181357	0.0812082
RSc0137	dapF	2226	3056	3170	2414	2096	2314	3456	3237	2746.12	535.964	3530	3207	3735	3490.67	266.189	2690	3181	2840	2903.67	251.615	3174	3318	3302	3264.67	78.9261	2673	3737	3724	3378	610.583	0.305586	0.213446	0.205847	0.292663	0.13076	0.306366	0.325945	0.148847
RSc0138		2449	2317	1657	1362	1920	2199	1548	1778	1903.75	387.715	2016	1898	2179	2031	141.099	1749	1774	1634	1719	74.6659	2240	2212	2174	2208.67	33.126	2168	1707	1795	1890	244.743	0.0369962	-0.030628	0.155355	0.00256537	0.91435	0.929779	0.611572	0.994289
RSc0139	pyrE	2583	1816	2855	2256	1648	2433	2156	3025	2346.5	477.518	3773	3719	3962	3818	127.597	2041	1575	2314	1976.67	373.677	2654	2536	2756	2648.67	110.097	2746	3280	2677	2901	330.032	0.664939	-0.0957759	0.132343	0.31563	0.00413779	0.724606	0.612773	0.179667
RSc0140		1780	1958	1496	1031	1672	2480	2046	2188	1831.38	445.791	2686	2378	2605	2556.33	159.663	1804	1989	1920	1904.33	93.4897	2804	3006	3291	3033.67	244.676	2909	2916	2878	2901	20.2237	0.426262	0.175844	0.667041	0.662083	0.16569	0.608341	0.0268231	0.0279869
RSc0141		1911	1577	2059	1435	1416	1447	2202	2274	1790.12	362.515	2502	2335	2608	2481.67	137.631	1759	1437	1485	1560.33	173.716	2327	2397	2488	2404	80.7279	1522	2330	2046	1966	409.898	0.443275	-0.0515003	0.392929	0.138442	0.00873028	0.798898	0.0197469	0.444587
RSc0142	argC	5924	9255	6453	4276	4832	5811	12188	8637	7172	2657.46	13284	11762	13230	12758.7	863.561	6329	7754	7586	7223	778.77	14395	15507	16197	15366.3	909.198	7532	12978	14693	11734.3	3738.99	0.801266	0.157499	1.06444	0.698941	0.0179216	0.690087	0.00186105	0.0389318
RSc0143		545	485	703	548	704	380	795	653	601.625	136.063	606	527	644	592.333	59.6853	509	552	438	499.667	57.5702	542	564	559	555	11.5326	348	834	717	633	253.655	-0.0612683	-0.138102	-0.156941	0.0456654	0.852143	0.654196	0.607921	0.892059
RSc0144		1039	1094	1397	1312	1032	515	1917	1660	1245.75	430.1	1048	953	1175	1058.67	111.384	948	1138	809	965	165.158	788	801	756	781.667	23.1589	552	1760	1602	1304.67	656.598	-0.260717	-0.229217	-0.698891	0.0394636	0.546162	0.600789	0.0848962	0.93493
RSc0145		161	113	130	54	96	105	116	100	109.375	30.4722	206	175	198	193	16.0935	142	176	157	158.333	17.0392	708	835	1136	893	219.816	97	116	116	109.667	10.9697	0.792791	0.679818	2.99409	0.0204484	0.00607101	0.0184694	1.04944e-11	0.955225
RSc0146		2228	1143	3191	2916	3584	1680	4252	4609	2950.38	1213.5	6556	5717	6737	6336.67	544.225	3341	3566	4252	3719.67	474.542	5225	5767	5241	5411	308.409	1575	3900	4912	3462.33	1711.01	1.07117	0.489114	0.840203	0.200348	0.0170657	0.301761	0.0629811	0.704759
RSc0147		75	109	82	35	64	36	291	194	110.75	88.6724	120	87	104	103.667	16.5025	70	70	73	71	1.73205	84	120	96	100	18.3303	42	333	323	232.667	165.198	-0.0861669	-0.453653	-0.144183	1.05197	0.929891	0.611319	0.880802	0.158285
RSc0148		390	410	494	370	416	324	529	546	434.875	79.4579	615	534	610	586.333	45.3909	540	613	418	523.667	98.5207	388	470	397	418.333	44.9704	371	552	510	477.667	94.733	0.395223	0.392476	-0.0966437	0.131598	0.0472938	0.0489038	0.675603	0.552539
RSc0149		494	731	857	616	576	313	695	752	629.25	170.265	746	738	832	772	52.1153	686	705	544	645	87.983	501	523	437	487	44.6766	331	739	666	578.667	217.569	0.262795	0.168419	-0.404464	-0.141416	0.421504	0.62723	0.214557	0.693486
RSc0150		326	617	976	589	912	244	1078	940	710.25	313.457	376	343	443	387.333	50.9542	448	443	265	385.333	104.242	103	112	89	101.333	11.5902	286	1139	1177	867.333	503.808	-0.906246	-0.755277	-2.83835	0.247615	0.119367	0.194815	6.60735e-05	0.687547
RSc0151		743	507	1004	825	664	133	678	642	649.5	254.494	275	282	337	298	33.9559	435	523	259	405.667	134.422	120	142	134	132	11.1355	147	926	883	652	437.871	-1.14597	-0.550803	-2.323	-0.0384778	0.0691609	0.388238	0.000973086	0.95804
RSc0152		1053	824	460	286	600	482	638	646	623.625	235.008	1166	996	1126	1096	88.8819	773	1003	645	807	181.406	1250	1257	1239	1248.67	9.07377	504	653	654	603.667	86.3153	0.787681	0.504426	0.971986	-0.0350299	0.0249041	0.159613	0.00575692	0.937915
RSc0153		905	1104	481	305	656	366	1523	1180	815	435.012	465	413	513	463.667	50.0133	444	484	298	408.667	97.9047	733	835	719	762.333	63.3193	382	1360	1426	1056	584.633	-0.825986	-0.849402	-0.110278	0.35423	0.16831	0.156933	0.873966	0.561883
RSc0154	ampG	2271	1068	2689	2395	1080	409	1015	1178	1513.12	819.409	2070	2085	2474	2209.67	229.042	1609	1568	1397	1524.67	112.447	1489	1392	1545	1475.33	77.4102	373	923	834	710	295.224	0.525879	0.163008	-0.0581794	-1.10322	0.359673	0.804042	0.93446	0.0668255
RSc0155		2228	1379	2781	1792	1080	512	1229	1380	1547.62	706.408	1813	1787	2023	1874.33	129.404	1565	1701	1307	1524.33	200.123	1294	1310	1448	1350.67	84.6719	453	1193	1388	1011.33	493.263	0.267527	0.134662	-0.20914	-0.622804	0.596132	0.802631	0.693235	0.198895
RSc0156		2347	2384	1289	990	1096	377	2261	2335	1634.88	789.091	1929	1765	2010	1901.33	124.821	1494	1671	1969	1711.33	240.055	2126	2189	2462	2259	178.603	454	2930	2546	1976.67	1332.57	0.216423	0.250146	0.460601	0.248529	0.755439	0.713437	0.46637	0.715424
RSc0157		1979	592	546	382	432	378	306	525	642.5	548.669	872	783	975	876.667	96.085	492	442	482	472	26.4575	983	980	1083	1015.33	58.6202	447	488	396	443.667	46.0905	0.455368	-0.2561	0.666044	-0.469545	0.461499	0.707999	0.256537	0.47126
RSc0158		3146	14254	3655	2112	11856	294	5565	6282	5895.5	4839.16	5421	4965	5747	5377.67	392.797	1537	1935	362	1278	817.859	3196	5486	5999	4893.67	1492.43	454	12257	14615	9108.67	7587.32	-0.191309	-2.14228	-0.337223	0.527397	0.895355	0.108271	0.808981	0.681129
RSc0159		5626	35614	13401	7812	30280	6783	40644	30367	21315.9	14356	12444	11212	12817	12157.7	839.938	4483	6304	1220	4002.33	2575.86	7640	12782	14182	11534.7	3444.75	8064	63687	72110	47953.7	34801.2	-0.848294	-2.33002	-0.934325	1.10166	0.382844	0.0224162	0.3337	0.196238
RSc0160		2019	775	1272	753	1128	174	720	592	929.125	551.273	622	718	804	714.667	91.0458	793	848	441	694	220.823	620	606	581	602.333	19.7569	187	471	403	353.667	148.288	-0.379462	-0.271795	-0.628399	-1.38635	0.58688	0.703031	0.346382	0.0387866
RSc0161		7938	7652	5340	5521	7160	2413	5291	4855	5771.25	1803.06	891	835	910	878.667	38.9915	2481	3234	2097	2604	578.393	1243	1384	1419	1348.67	93.1683	1974	4353	4573	3633.33	1441.23	-2.75383	-1.02873	-2.14193	-0.698571	3.17798e-07	0.0102576	8.82703e-06	0.0735294
RSc0162		2178	736	1647	454	424	46	789	579	856.625	704.405	601	581	676	619.333	50.0833	589	542	549	560	25.3574	692	697	621	670	42.5088	88	882	717	562.333	418.987	-0.419675	-0.388255	-0.307959	-0.589288	0.703159	0.726347	0.785793	0.586313
RSc0163		2281	748	2650	763	680	345	1057	950	1184.25	823.644	691	656	776	707.667	61.7117	869	859	796	841.333	39.5769	1093	1051	889	1011	107.722	454	1141	969	854.667	357.486	-0.712097	-0.288585	-0.197813	-0.431256	0.253313	0.665949	0.774946	0.50653
RSc0164		1879	610	2413	766	632	279	600	632	976.375	748.55	563	520	642	575	61.8789	659	786	577	674	105.304	788	826	661	758.333	86.4079	360	656	594	536.667	156.107	-0.740304	-0.344569	-0.340999	-0.815627	0.272269	0.631588	0.635038	0.22524
RSc0165		1462	766	2364	899	504	289	445	574	912.875	688.602	768	791	890	816.333	64.8254	593	654	537	594.667	58.5178	549	709	545	601	93.5521	328	438	402	389.333	56.0833	-0.148699	-0.437341	-0.595371	-1.1778	0.844286	0.532517	0.381886	0.0800231
RSc0166		1652	869	2637	1371	792	95	548	693	1082.12	789.807	969	935	1152	1018.67	116.715	706	975	671	784	166.334	522	676	491	563	99.0808	103	436	444	327.667	194.608	-0.0847258	-0.297437	-0.942054	-1.73171	0.934934	0.762224	0.298093	0.0609596
RSc0167		708	552	636	372	368	527	412	459	504.25	124.374	700	661	723	694.667	31.3422	667	594	503	588	82.1645	609	467	669	581.667	103.737	436	282	277	331.667	90.3899	0.427276	0.353121	0.167752	-0.555587	0.142647	0.233776	0.607272	0.0690372
RSc0168		1559	1335	1600	962	1200	2256	1407	1407	1465.75	377.889	2559	2367	2728	2551.33	180.622	2022	2349	1872	2081	243.912	2403	2276	2685	2454.67	209.338	2015	757	620	1130.67	768.912	0.740009	0.613865	0.681017	-0.304441	0.0657733	0.131218	0.0917826	0.507345
RSc0169		1155	1074	957	513	760	1575	1395	1150	1072.38	336.657	1504	1268	1491	1421	132.661	979	1228	1076	1094.33	125.508	1403	1475	1773	1550.33	196.167	1374	676	608	886	423.986	0.356515	0.152797	0.477598	-0.216932	0.41548	0.752776	0.257204	0.650648
RSc0170		1087	694	617	262	472	853	714	601	662.5	245.729	686	652	754	697.333	51.9359	540	500	561	533.667	30.9892	726	765	890	793.667	85.6757	641	403	418	487.333	133.29	0.04038	-0.164212	0.222688	-0.390836	0.937856	0.737226	0.631881	0.385908
RSc0171		839	495	714	402	336	550	456	459	531.375	167.112	731	602	664	665.667	64.5161	698	779	768	748.333	43.9356	1016	1034	774	941.333	145.194	415	295	282	330.667	73.3235	0.299178	0.643386	0.795826	-0.632599	0.357789	0.035555	0.0094185	0.0536617
RSc0172		1070	617	1003	563	472	551	461	602	667.375	235.057	1307	1329	1588	1408	156.272	908	1015	1137	1020	114.582	1302	1311	1118	1243.67	108.924	546	443	490	493	51.5655	1.05337	0.773455	0.874036	-0.393302	0.000622104	0.0102921	0.00386318	0.224706
RSc0173		1065	701	912	436	664	781	650	933	767.75	198.491	1815	1858	2045	1906	122.282	848	910	1132	963.333	149.323	1433	1482	1768	1561	180.934	864	836	846	848.667	14.1892	1.28349	0.486223	0.989869	0.17192	6.93561e-06	0.0619837	0.000233987	0.552957
RSc0174		687	631	570	484	264	121	1213	874	605.5	341.389	563	494	582	546.333	46.3069	397	457	442	432	31.225	551	612	591	584.667	30.9892	155	982	1010	715.667	485.753	-0.141924	-0.303511	-0.0477015	0.223849	0.861026	0.693169	0.953545	0.770329
RSc0175		2170	1594	1771	1593	1104	1716	1914	2199	1757.62	353.014	2056	2008	2197	2087	98.2395	1509	1718	2197	1808	352.719	1559	1693	1735	1662.33	91.9203	2250	2721	2352	2441	247.792	0.213597	0.195541	-0.120162	0.485043	0.356954	0.403554	0.63494	0.0269282
RSc0176		1233	1045	944	692	720	211	1249	933	878.375	338.776	571	561	680	604	66.0076	670	615	474	586.333	101.096	494	557	516	522.333	31.9739	215	1007	902	708	430.166	-0.549162	-0.42583	-0.760743	-0.333558	0.310323	0.441069	0.155284	0.556671
RSc0177	glmU	13914	14757	14406	11332	13448	14705	17630	13395	14198.4	1768.51	13446	11603	13592	12880.3	1108.61	12753	17048	13403	14401.3	2315.01	15121	15932	15571	15541.3	406.313	17040	14687	12700	14809	2172.57	-0.190997	0.138642	0.0767178	0.0799926	0.404295	0.553649	0.758384	0.74649
RSc0178	glmS	20948	18374	28074	21541	23264	19232	24947	20496	22109.5	3195.29	15885	13396	16557	15279.3	1665.26	19682	29299	21746	23575.7	5062.85	22022	23749	22272	22681	933.324	20463	21642	17707	19937.3	2019.48	-0.581357	0.212719	-0.0131341	-0.138538	0.00743773	0.319517	0.959669	0.547042
RSc0179		6130	6304	2861	3892	2680	10108	3536	3066	4822.12	2560.27	637	588	655	626.667	34.6747	1276	1344	1434	1351.33	79.2549	1019	987	1244	1083.33	140.058	7177	2627	2628	4144	2626.66	-3.03562	-1.7479	-2.25117	-0.186249	0.000149959	0.0118951	0.00204564	0.800693
RSc0182		5445	939	690	842	224	655	422	326	1192.88	1735.95	201	192	217	203.333	12.6623	284	249	255	262.667	18.7172	217	176	277	223.333	50.797	456	243	269	322.667	116.2	-2.513	-1.96836	-2.38159	-1.75313	0.0383445	0.0935807	0.0476878	0.131234
RSc0183		7108	5577	4506	6233	2032	5346	1898	2145	4355.62	2067.48	2064	1944	2282	2096.67	171.351	1715	1802	1767	1761.33	43.7759	2879	2805	4017	3233.67	679.395	4044	1363	1497	2301.33	1510.68	-1.1225	-1.19691	-0.501839	-0.859638	0.0920562	0.0734468	0.463709	0.195488
RSc0184		4285	4573	3424	3927	2208	6660	3072	2457	3825.75	1415.86	2213	2197	2435	2281.67	133.031	1962	2020	2114	2032	76.7072	2972	3030	3913	3305	527.341	5060	1793	1817	2890	1879.31	-0.827326	-0.816279	-0.298627	-0.360124	0.129968	0.135251	0.610421	0.532035
RSc0185		4932	4364	4805	6423	2336	7257	2879	2604	4450	1792.14	3559	3213	3732	3501.33	264.262	2084	1986	2145	2071.67	80.2143	4415	4527	5964	4968.67	863.801	5644	1573	1478	2898.33	2378.29	-0.431934	-1.00919	0.0680406	-0.55903	0.51217	0.109934	0.926552	0.384379
RSc0186		3699	3501	3166	5243	2528	6196	2731	2433	3687.12	1355	2973	2630	3062	2888.33	228.106	1625	1348	1558	1510.33	144.521	4707	4976	6706	5463	1084.84	4913	1379	1302	2531.33	2062.94	-0.446653	-1.20092	0.467239	-0.492062	0.47026	0.0468918	0.422642	0.422159
RSc0187		4190	4204	2993	5017	2904	4940	2707	2331	3660.75	1052.04	2455	2177	2503	2378.33	176.004	1266	1314	1242	1274	36.6606	3397	3744	5178	4106.33	944.169	3802	1188	1185	2058.33	1510.06	-0.705904	-1.43223	0.0753442	-0.778559	0.177644	0.00874435	0.902317	0.137185
RSc0189		4230	2772	3396	5131	3600	2838	1519	1603	3136.12	1233.22	3117	2963	3231	3103.67	134.497	1663	1778	1405	1615.33	191.014	5161	6404	6820	6128.33	863.171	2392	733	681	1268.67	973.183	-0.0888627	-0.865916	0.884896	-1.24175	0.89992	0.150223	0.105892	0.0420507
RSc0190		901	155	91	92	80	126	114	126	210.625	280.004	47	53	70	56.6667	11.9304	71	54	36	53.6667	17.5024	77	78	74	76.3333	2.08167	119	74	87	93.3333	23.1589	-1.8604	-1.77587	-1.42899	-1.05641	0.0619485	0.0736976	0.142087	0.275505
RSc0191		1066	624	1395	1044	872	800	713	832	918.25	244.133	754	754	835	781	46.7654	878	867	513	752.667	207.63	709	704	706	706.333	2.51661	714	497	517	576	119.929	-0.274658	-0.174563	-0.423341	-0.636622	0.403767	0.613815	0.184273	0.045761
RSc0192		2618	314	585	502	496	388	299	340	692.75	784.592	337	317	392	348.667	38.8373	450	383	259	364	96.9072	344	366	353	354.333	11.0604	396	172	166	244.667	131.093	-0.971397	-0.748531	-0.949262	-1.36655	0.261094	0.392712	0.272401	0.11617
RSc0193		9840	4527	2520	3605	1264	3278	1225	1418	3459.62	2847.76	1377	1256	1431	1354.67	89.6121	969	995	1037	1000.33	34.3123	2131	2071	3268	2490	674.435	2742	1046	1079	1622.33	969.8	-1.37953	-1.63847	-0.50756	-0.998513	0.098671	0.0531202	0.558098	0.22866
RSc0194		8540	6137	4130	5751	2696	7623	2541	2703	5015.12	2349.92	1148	1074	1257	1159.67	92.0561	1706	1764	1606	1692	79.925	1253	1180	1458	1297	144.128	6171	1594	1421	3062	2693.86	-2.18466	-1.46644	-2.02619	-0.631744	0.00309351	0.0341503	0.00529495	0.357789
RSc0195		6375	5912	2831	4319	1952	2898	1233	1307	3353.38	1990.58	848	868	966	894	63.1506	973	1118	810	967	154.088	1047	1055	1386	1162.67	193.454	2423	706	739	1289.33	981.923	-1.96443	-1.68836	-1.59092	-1.29799	0.0136916	0.0303404	0.039568	0.0880451
RSc0196		470	298	295	182	88	169	205	154	232.625	118.914	149	191	166	168.667	21.1266	181	107	99	129	45.2106	168	183	215	188.667	24.0069	147	121	106	124.667	20.7445	-0.466165	-0.693762	-0.317538	-0.838599	0.375874	0.17816	0.561434	0.1038
RSc0197		994	60	73	71	40	43	67	54	175.25	331.05	35	44	65	48	15.3948	46	45	31	40.6667	8.3865	52	57	83	64	16.6433	48	32	27	35.6667	10.9697	-1.79269	-1.86122	-1.37571	-2.12748	0.204428	0.190392	0.326013	0.139005
RSc0198		2382	1992	1429	1657	880	1662	1112	1143	1532.12	497.143	1525	1484	1630	1546.33	75.3016	948	909	746	867.667	107.156	1452	1508	2174	1711.33	401.658	1396	561	511	822.667	497.15	-0.0376313	-0.705204	0.101399	-0.827806	0.944631	0.129041	0.848044	0.0753178
RSc0199		1854	1110	1625	2537	832	1542	1116	1207	1477.88	540.606	1518	1599	1710	1609	96.3898	987	852	962	933.667	71.8215	1089	1195	1667	1317	307.708	1128	664	502	764.667	324.914	0.0605633	-0.54604	-0.236544	-0.914198	0.914653	0.256367	0.648126	0.0570776
RSc0200		29138	26768	14239	24552	12400	25407	15779	14695	20372.2	6708.9	13082	12557	12553	12730.7	304.27	8201	5991	9045	7745.67	1577.09	20512	20614	29023	23383	4884.65	20008	8486	7039	11844.3	7106.87	-0.742945	-1.27247	0.124514	-0.730104	0.149016	0.0163232	0.82928	0.156469
RSc0201		29053	23546	14897	26634	9480	17684	11195	10677	17895.8	7649.83	11918	11476	12982	12125.3	774.112	6077	7129	7219	6808.33	634.95	19438	20445	27749	22544	4535.7	13803	6086	6127	8672	4443.62	-0.623862	-1.27773	0.26479	-0.995567	0.263758	0.0243838	0.649158	0.0740528
RSc0202		5697	3898	2689	4539	1480	1888	772	1257	2777.5	1760.62	2963	2797	3250	3003.33	229.178	1011	1099	1088	1066	47.9479	4863	4853	6772	5496	1105.06	1551	427	700	892.667	586.246	0.0614859	-1.25525	0.928462	-1.56237	0.944658	0.111788	0.19039	0.051157
RSc0203		6505	3309	2590	3828	1720	2761	1240	2088	3005.12	1641.38	3089	2986	3364	3146.33	195.413	1102	846	1128	1025.33	155.85	3525	3910	5524	4319.67	1060.6	2072	1145	1287	1501.33	499.286	0.0244495	-1.40713	0.474571	-0.951448	0.971599	0.0183334	0.398774	0.100649
RSc0204	deoA	11094	7524	6204	7029	4368	6550	4114	4872	6469.38	2248.96	5804	5699	6628	6043.67	508.764	3638	2849	2854	3113.67	454.093	9723	10700	12074	10832.3	1181.07	5021	2954	3187	3720.67	1132.13	-0.14643	-0.92896	0.691036	-0.756556	0.742456	0.0215726	0.0619485	0.0580893
RSc0205		1126	1061	1571	715	1472	1038	965	829	1097.12	294.252	811	789	908	836	63.3167	959	981	601	847	213.326	910	853	894	885.667	29.3995	1021	446	381	616	352.243	-0.440158	-0.265257	-0.35903	-0.76285	0.282227	0.537458	0.388255	0.0602066
RSc0206		201	320	225	175	392	318	247	245	265.375	72.1921	156	144	149	149.667	6.02771	129	155	91	125	32.187	186	211	205	200.667	13.0512	304	220	194	239.333	57.492	-0.897946	-1.00547	-0.482883	-0.14405	0.0326346	0.0179588	0.248762	0.758049
RSc0207		241	95	334	208	96	139	109	160	172.75	83.8396	171	190	195	185.333	12.6623	194	147	121	154	37	139	142	152	144.333	6.80686	180	100	100	126.667	46.188	0.0836959	-0.0212421	-0.283315	-0.373829	0.886121	0.971842	0.599351	0.475713
RSc0209		533	717	809	515	696	700	627	649	655.75	97.5159	707	654	707	689.333	30.5996	625	633	380	546	143.816	620	688	648	652	34.176	718	513	376	535.667	172.123	0.0184688	-0.164735	-0.0677429	-0.260098	0.959524	0.617237	0.847511	0.406312
RSc0210		517	408	428	297	368	329	258	291	362	85.9435	180	185	203	189.333	12.0968	192	131	105	142.667	44.658	311	349	298	319.333	26.5016	348	238	236	274	64.0937	-0.977094	-1.22319	-0.227892	-0.36457	0.00354783	0.000477196	0.504414	0.263491
RSc0211		817	652	417	354	432	872	914	917	671.875	240.167	719	646	766	710.333	60.4676	578	602	516	565.333	44.3772	774	831	781	795.333	31.0859	825	653	607	695	114.909	0.0385617	-0.119978	0.198952	0.0808016	0.937856	0.800498	0.655018	0.868014
RSc0212		697	658	386	387	424	664	601	619	554.5	132.455	349	302	368	339.667	33.9755	391	429	365	395	32.187	455	475	471	467	10.583	661	442	402	501.667	139.429	-0.758956	-0.369675	-0.301749	-0.10967	0.0265037	0.281948	0.387745	0.77593
RSc0213		430	386	228	273	144	301	260	322	293	89.6326	179	193	212	194.667	16.563	210	188	220	206	16.3707	193	164	170	175.667	15.308	288	223	227	246	36.428	-0.631795	-0.36881	-0.781664	-0.224065	0.0968529	0.343587	0.041094	0.58468
RSc0214		4354	551	499	371	656	529	491	530	997.625	1358.45	344	324	345	337.667	11.8462	415	387	319	373.667	49.3694	551	517	563	543.667	23.8607	511	404	385	433.333	67.9289	-1.52031	-1.20943	-0.838393	-1.09089	0.11537	0.206303	0.38559	0.25453
RSc0215		11836	16458	3480	12996	2008	2844	5521	4914	7507.12	5449.21	535	514	551	533.333	18.5562	1911	2831	4304	3015.33	1207.1	627	719	669	671.667	46.0579	3589	5398	3914	4300.33	964.396	-3.87036	-1.17053	-3.54407	-0.823684	0.000230538	0.165201	0.000487631	0.331636
RSc0216		3511	2369	1977	3429	272	72	567	672	1608.62	1401.87	192	185	182	186.333	5.1316	497	541	748	595.333	134.031	81	107	93	93.6667	13.0128	75	473	378	308.667	207.861	-3.13139	-1.26742	-4.13289	-2.4295	0.0271054	0.329211	0.00677702	0.0722451
RSc0217		3925	2400	1171	2938	432	284	481	539	1521.25	1385.86	100	97	114	103.667	9.07377	404	543	824	590.333	213.963	97	94	84	91.6667	6.80686	352	386	249	329	71.3372	-3.90624	-1.19599	-4.08449	-2.17993	0.00208139	0.260561	0.00153679	0.0486036
RSc0218		9274	11175	13990	15514	24376	22578	34690	25125	19590.2	8583.09	493	434	533	486.667	49.8029	6338	6749	4459	5848.67	1220.91	144	230	177	183.667	43.3859	21008	35776	30042	28942	7445.2	-5.39421	-1.64662	-6.80481	0.528423	4.67944e-09	0.00281764	2.64852e-10	0.282206
RSc0219		1307	1073	1146	1464	2208	791	2493	2036	1564.75	608.269	165	178	172	171.667	6.50641	831	856	507	731.333	194.68	150	164	109	141	28.5832	930	3368	2406	2234.67	1228	-3.22382	-0.983991	-3.51409	0.467867	9.48842e-07	0.0404635	3.166e-07	0.306942
RSc0220		837	604	513	483	736	914	1204	865	769.5	238.966	204	179	225	202.667	23.029	363	360	200	307.667	93.2541	157	175	141	157.667	17.0098	820	1100	1097	1005.67	160.799	-1.97367	-1.21706	-2.33616	0.37562	9.31112e-06	0.00162627	1.0063e-06	0.287769
RSc0221		1977	1027	2018	2220	1168	377	1820	1606	1526.62	623.046	492	564	673	576.333	91.1281	1160	1182	932	1091.33	138.424	321	335	318	324.667	9.07377	332	1525	1470	1109	673.463	-1.4266	-0.337373	-2.25528	-0.496184	0.0155556	0.578122	0.00049096	0.394935
RSc0222	rtcR	788	613	1240	716	888	615	831	903	824.25	201.637	705	644	823	724	91	728	826	515	689.667	159.004	671	710	731	704	30.4467	587	812	699	699.333	112.5	-0.223657	-0.133266	-0.264589	-0.231722	0.368754	0.612772	0.279612	0.349228
RSc0223		152	293	505	139	456	175	454	381	319.375	149.826	333	318	307	319.333	13.0512	296	335	301	310.667	21.2211	206	222	215	214.333	8.02081	247	443	485	391.667	127.033	-0.0213031	0.106599	-0.605257	0.28623	0.973054	0.859322	0.254632	0.601799
RSc0224	rtcB	1024	1525	1906	754	1744	1001	1628	1351	1366.62	405.914	1160	1096	1236	1164	70.0857	1088	1300	963	1117	170.361	1195	1391	1172	1252.67	120.351	1340	1447	1432	1406.33	57.9339	-0.268875	-0.164136	-0.167399	0.0535471	0.423286	0.642802	0.635588	0.889622
RSc0225		554	391	966	468	576	582	492	650	584.875	173.374	1023	1020	1052	1031.67	17.673	700	724	734	719.333	17.4738	614	699	763	692	74.7462	668	601	692	653.667	47.1628	0.785419	0.43969	0.200996	0.181199	0.00482083	0.117609	0.512825	0.560576
RSc0226	rtcA	597	209	549	252	256	201	205	240	313.625	161.984	570	543	555	556	13.5277	338	392	424	384.667	43.4665	328	381	335	348	28.7924	225	242	256	241	15.5242	0.824439	0.471542	0.140932	-0.336514	0.0383138	0.255343	0.769244	0.455706
RSc0228	ripBA	179	83	89	49	32	78	39	62	76.375	46.3833	105	89	81	91.6667	12.2202	41	40	25	35.3333	8.96289	61	74	91	75.3333	15.0444	49	46	27	40.6667	11.9304	0.256062	-0.966028	-0.0403454	-0.850447	0.675895	0.102039	0.952509	0.148085
RSc0229		1431	1227	1784	1597	1920	752	2998	2788	1812.12	758.648	3108	2886	3354	3116	234.103	1613	1851	1712	1725.33	119.559	3301	3697	3448	3482	200.177	772	3496	3531	2599.67	1582.9	0.760058	0.082135	0.916628	0.48285	0.0929774	0.886111	0.0408957	0.306443
RSc0230		1701	1795	2965	2445	2264	622	3562	2533	2235.88	887.057	1858	1766	2131	1918.33	189.832	1983	2043	1414	1813.33	347.132	1182	1311	1294	1262.33	70.088	631	2965	2818	2138	1307.17	-0.245381	-0.164219	-0.851628	-0.103826	0.674585	0.786645	0.114163	0.868157
RSc0231		1603	1743	1991	1667	2296	556	4568	3438	2232.75	1238.46	1600	1367	1634	1533.67	145.335	1554	1643	1126	1441	276.404	1457	1457	1425	1446.33	18.4752	532	3779	3487	2599.33	1796.31	-0.553902	-0.482489	-0.640415	0.181976	0.416978	0.485334	0.343221	0.80273
RSc0232		16979	14537	27180	38774	35712	83622	50924	41908	38704.5	21957.8	509	519	545	524.333	18.5831	22637	22211	91250	45366	39737.3	231	269	231	243.667	21.9393	123517	99649	106913	110026	12234.8	-6.30468	0.373805	-7.41633	1.47272	6.84415e-07	0.640327	1.16847e-07	0.031522
RSc0233		488	60	125	87	96	14	157	92	139.875	146.844	91	101	122	104.667	15.8219	78	67	70	71.6667	5.68624	43	57	48	49.3333	7.0946	14	123	161	99.3333	76.3042	-0.375604	-0.742818	-1.4618	-0.476852	0.732893	0.479883	0.158428	0.658543
RSc0234		658	604	581	420	592	40	1310	1020	653.125	379.422	674	584	739	665.667	77.8353	556	637	495	562.667	71.2344	548	569	691	602.667	77.2161	24	1041	1155	740	622.689	0.0299871	-0.0432569	-0.11543	0.142288	0.980422	0.971075	0.92311	0.902864
RSc0235		2537	3347	2090	1709	1896	2447	2715	1373	2264.25	627.001	780	736	872	796	69.3974	931	737	743	803.667	110.315	859	937	958	918	52.1632	2045	2115	2253	2137.67	105.836	-1.56541	-1.37655	-1.3629	-0.0886323	5.72355e-05	0.000237678	0.000262333	0.819714
RSc0236		3092	2643	6228	4552	4608	2152	4302	4152	3966.12	1299.7	4826	4369	5178	4791	405.634	3728	4863	3063	3884.67	910.169	3107	3379	2978	3154.67	204.705	2173	3987	4521	3560.33	1230.78	0.234845	0.0915011	-0.370361	-0.176415	0.530083	0.823425	0.311993	0.654077
RSc0237		3538	4605	3635	2659	4288	2611	3415	3027	3472.25	715.545	2502	2430	2642	2524.67	107.802	3660	4197	1611	3156	1364.68	1193	1727	1513	1477.67	268.748	2870	3309	2957	3045.33	232.449	-0.508731	-0.0485367	-1.28992	-0.190918	0.0932844	0.894446	0.000138038	0.558352
RSc0238		593	169	392	518	200	29	104	159	270.5	204.86	91	93	91	91.6667	1.1547	186	159	128	157.667	29.023	66	52	74	64	11.1355	18	99	79	65.3333	42.194	-1.57487	-0.632596	-2.0992	-2.08203	0.107154	0.526053	0.0374861	0.0387624
RSc0239		1021	1173	1885	1918	1608	1136	1488	1281	1438.75	342.589	413	333	433	393	52.915	833	1056	885	924.667	116.672	404	421	436	420.333	16.0104	1038	1040	946	1008	53.7029	-1.93517	-0.527034	-1.83874	-0.515876	1.73739e-06	0.0980386	3.4774e-06	0.105287
RSc0240		276	366	951	827	488	290	1004	690	611.5	296.013	173	182	222	192.333	26.0832	503	645	457	535	98	174	192	180	182	9.16515	263	724	683	556.667	255.148	-1.70237	-0.0612616	-1.78332	-0.165357	0.00398422	0.926147	0.00282313	0.790861
RSc0241		631	815	1023	838	856	211	1416	1043	854.125	347.457	221	207	240	222.667	16.563	565	735	544	614.667	104.739	220	228	206	218	11.1355	189	1024	880	697.667	446.363	-1.96029	-0.330241	-1.99329	-0.331948	0.00179557	0.589623	0.00156653	0.587299
RSc0242		2097	3273	1665	1705	3272	3411	3096	2696	2651.88	729.403	626	508	597	577	61.4898	1305	1337	1246	1296	46.1628	603	748	637	662.667	75.831	2593	2072	2012	2225.67	319.531	-2.27387	-0.932976	-2.07892	-0.255498	5.72426e-06	0.0212592	1.7037e-05	0.548007
RSc0243		853	738	1044	909	928	541	1227	1054	911.75	209.924	972	885	1051	969.333	83.0321	825	962	693	826.667	134.508	746	802	741	763	33.8674	503	751	697	650.333	130.42	0.0536846	-0.0116963	-0.294013	-0.488881	0.851028	0.968956	0.234845	0.0459736
RSc0244	paaH1	4302	3962	6023	3883	4728	5181	3413	3845	4417.12	853.586	6339	5736	6930	6335	597.01	6294	6324	4528	5715.33	1028.37	7727	7726	6901	7451.33	476.603	4681	2876	2569	3375.33	1141.11	0.461021	0.475869	0.694471	-0.353425	0.122418	0.110181	0.0183706	0.266006
RSc0245	ripB	2052	320	277	636	272	400	357	367	585.125	603.736	128	119	142	129.667	11.5902	311	348	488	382.333	93.3613	207	203	231	213.667	15.1438	217	170	181	189.333	24.5832	-2.17254	-0.41777	-1.45493	-1.55708	0.0109581	0.620964	0.0720716	0.0557411
RSc0249		6102	2517	12895	6647	5504	40015	29247	23464	15798.9	13599.6	2015	1891	2035	1980.33	78.0085	8371	8812	6606	7929.67	1167.34	4091	4410	4679	4393.33	294.354	23909	10484	12685	15692.7	7200.15	-3.06724	-0.903663	-1.9241	0.0229345	0.00835558	0.391619	0.0724609	0.9849
RSc0253		3327	1317	1451	1068	1176	1423	1731	1957	1681.25	724.149	756	791	832	793	38.0395	1156	1218	1762	1378.67	333.421	728	710	712	716.667	9.86577	1380	1378	1095	1284.33	163.971	-1.09416	-0.103279	-1.24513	-0.339321	0.00360697	0.801479	0.00121827	0.358726
RSc0254		4098	3738	4514	4077	2392	1325	5683	6155	3997.75	1584.12	2284	2213	2455	2317.33	124.396	2835	3438	3114	3129	301.78	1233	1459	1635	1442.33	201.518	1571	8187	9588	6448.67	4281.87	-0.795736	-0.189381	-1.48657	0.658365	0.128054	0.743959	0.00666887	0.175848
RSc0255		3706	4072	3321	2867	4680	3191	6982	5730	4318.62	1415.54	1080	978	1183	1080.33	102.5	1879	2015	1326	1740	364.926	1289	1442	1281	1337.33	90.7322	3118	6244	5077	4813	1579.63	-2.03668	-1.18871	-1.731	0.139289	1.39607e-06	0.000779595	1.21023e-05	0.698206
RSc0256	dehH	507	672	460	418	704	209	708	557	529.375	170.656	419	410	421	416.667	5.85947	454	477	305	412	93.3756	458	426	377	420.333	40.7962	213	616	549	459.333	215.945	-0.380555	-0.242478	-0.372411	-0.242306	0.393152	0.603795	0.403767	0.603917
RSc0257	ripY	1896	527	641	4206	760	612	733	652	1253.38	1271.71	588	545	652	595	53.8424	1145	1263	2404	1604	695.328	560	554	561	558.333	3.78594	679	541	532	584	82.3954	-1.17317	0.469011	-1.26651	-1.1283	0.219388	0.622952	0.185159	0.237473
RSc0258		733	294	460	293	160	25	134	236	291.875	220.235	343	299	320	320.667	22.0076	337	394	239	323.333	78.3986	231	282	345	286	57.1052	27	154	182	121	82.6015	0.15756	0.323251	-0.0167051	-1.27087	0.879473	0.739371	0.98748	0.174106
RSc0259		785	339	907	701	416	46	181	321	462	304.401	639	634	659	644	13.2288	643	589	385	539	136.074	324	371	433	376	54.6717	43	187	164	131.333	77.3585	0.470219	0.36815	-0.314545	-1.83677	0.597498	0.687523	0.744433	0.0459774
RSc0260		1963	2519	2484	1674	1944	1455	1673	1648	1920	394.798	1645	1442	1755	1614	158.786	1766	2343	1273	1794	535.549	1614	1782	1889	1761.67	138.623	1457	1375	1175	1335.67	145.056	-0.297456	0.00900253	-0.17424	-0.505552	0.255469	0.977553	0.528762	0.0503703
RSc0261		3443	3737	4927	3214	3592	3458	3673	3295	3667.38	539.26	3290	3109	3701	3366.67	303.355	3750	4913	2662	3775	1125.71	3257	3645	3625	3509	218.467	3472	2730	2547	2916.33	489.843	-0.171874	0.146679	-0.115315	-0.304416	0.473793	0.542466	0.645221	0.182234
RSc0262		2378	2157	2743	1680	2056	758	2549	2181	2062.75	617.639	2011	1846	2206	2021	180.208	2364	2392	1639	2131.67	426.891	1923	2198	2072	2064.33	137.66	823	2177	2026	1675.33	741.993	-0.0476321	0.190602	-0.0201603	-0.313402	0.912708	0.619703	0.963024	0.400266
RSc0263		1192	1498	787	473	1072	1408	1325	1541	1162	371.862	649	582	606	612.333	33.946	751	744	770	755	13.4536	1266	1157	1363	1262	103.058	1594	1420	1315	1443	140.915	-0.970321	-0.493412	0.0667637	0.327891	0.0224162	0.240986	0.892569	0.432657
RSc0264		1642	1784	853	609	1472	1623	1458	1672	1389.12	424.638	766	677	746	729.667	46.694	861	723	873	819	83.3547	1301	1284	1448	1344.33	90.1795	1894	1399	1267	1520	330.55	-0.979307	-0.631214	-0.102964	0.156452	0.0227943	0.135972	0.831777	0.736404
RSc0265		2129	2378	2305	1525	3840	1890	4311	4196	2821.75	1110.78	1643	1590	1845	1692.67	134.56	2342	3002	2278	2540.67	400.806	1580	1594	1601	1591.67	10.6927	2069	2169	1886	2041.33	143.514	-0.773068	-0.0203305	-0.864405	-0.446501	0.0539493	0.966577	0.0322534	0.269181
RSc0266	bioB	3565	4839	2413	1289	4376	6310	8010	5576	4547.25	2151.63	3202	2922	3191	3105	158.578	3786	4677	3155	3872.67	764.692	6874	7174	6766	6938	211.395	6729	4517	4595	5280.33	1255.19	-0.601858	-0.123949	0.553205	0.244194	0.318834	0.856112	0.33129	0.699424
RSc0267		1817	2236	1746	1158	1600	1831	4993	3373	2344.25	1250.51	1570	1351	1616	1512.33	141.599	1653	2059	1365	1692.33	348.668	2106	2274	2127	2169	91.5369	1774	3408	3552	2911.33	987.588	-0.653005	-0.329655	-0.135413	0.308617	0.169031	0.510057	0.800693	0.52527
RSc0268		1423	1375	1643	1175	1392	1270	1729	1465	1434	181.663	953	884	1027	954.667	71.5146	1088	1332	1054	1158	151.644	1240	1217	1257	1238	20.0749	1149	742	744	878.333	234.406	-0.628985	-0.182234	-0.256646	-0.664144	0.00379799	0.407953	0.22995	0.00242856
RSc0269		2613	3039	2691	1691	2856	2396	3112	2945	2667.88	459.645	1559	1311	1464	1444.67	125.125	2022	2235	1845	2034	195.277	2599	2640	2909	2716	168.395	1991	1317	1296	1534.67	395.336	-0.926896	-0.265834	-0.0213612	-0.757308	0.000641076	0.306182	0.943894	0.00389497
RSc0270		386	636	550	331	568	63	539	484	444.625	183.378	466	375	437	426	46.4866	480	658	346	494.667	156.516	447	519	612	526	82.7224	69	263	336	222.667	137.994	-0.0862252	0.280365	0.211699	-1.03503	0.9143	0.695587	0.774946	0.130576
RSc0271		893	1235	1023	613	1296	830	1493	1158	1067.62	284.081	858	749	830	812.333	56.6068	857	1381	819	1019	314.076	1385	1387	1397	1389.67	6.4291	704	704	789	732.333	49.0748	-0.435096	0.0473323	0.334977	-0.534875	0.167534	0.89992	0.275844	0.0889849
RSc0272		870	836	851	557	1400	1401	1124	1222	1032.62	302.181	678	589	672	646.333	49.7427	875	958	728	853.667	116.475	1254	1259	1151	1221.33	60.9617	1263	663	575	833.667	374.408	-0.740762	-0.174859	0.17427	-0.269891	0.0923476	0.718981	0.714366	0.56621
RSc0273		1134	1509	1304	881	1824	2357	2262	1726	1624.62	521.332	1243	1111	1315	1223	103.46	1621	1624	1280	1508.33	197.748	1762	1805	1708	1758.33	48.6038	2249	1214	1017	1493.33	661.798	-0.477273	-0.00810464	0.0443276	-0.084894	0.30206	0.987911	0.934879	0.873966
RSc0274		2185	1693	2342	1701	2376	1290	1782	1758	1890.88	376.286	1417	1285	1640	1447.33	179.433	1789	2003	1566	1786	218.515	1692	1749	1900	1780.33	107.482	1237	1181	934	1117.33	161.221	-0.429841	0.0433116	-0.131765	-0.735038	0.0673032	0.877043	0.608341	0.00257367
RSc0275		1767	1947	2198	1635	2280	282	2256	1827	1774	648.769	1326	1058	1388	1257.33	175.389	1468	1824	1314	1535.33	261.582	1126	1188	1425	1246.33	157.805	338	1194	967	833	443.453	-0.524208	-0.0688158	-0.538324	-1.11996	0.390891	0.922622	0.377654	0.0631534
RSc0276	atoB	3433	2539	3862	2919	4144	3412	5020	4676	3750.62	845.996	2478	2168	2630	2425.33	235.46	3022	3747	2792	3187	498.423	1985	2027	2460	2157.33	262.957	3361	2105	1663	2376.33	880.918	-0.671252	-0.11053	-0.843267	-0.604492	0.0289922	0.748199	0.00709238	0.0480012
RSc0277		2476	2237	2210	1372	2168	2299	982	1176	1865	586.558	2140	2199	2225	2188	43.5546	2038	1643	1358	1679.67	341.48	2518	2734	2687	2646.33	113.597	1987	734	643	1121.33	751.069	0.17148	-0.0478438	0.438246	-0.66793	0.757738	0.936084	0.375602	0.188025
RSc0278	aceK	3834	4389	4212	2359	4024	4278	3260	3192	3693.5	701.375	3311	2992	3441	3248	231.035	3308	3153	2780	3080.33	271.397	3044	3279	3448	3257	202.897	4631	2612	2710	3317.67	1138.44	-0.241211	-0.147467	-0.241584	-0.117236	0.468391	0.672047	0.467588	0.742467
RSc0279		2843	2308	2307	1106	1840	2673	1288	1375	1967.5	661.885	1953	1836	2132	1973.67	149.078	2126	2411	1476	2004.33	479.227	1961	2111	2303	2125	171.429	2629	1016	836	1493.67	987.338	-0.0487947	0.130174	0.0536762	-0.322859	0.93407	0.813589	0.927045	0.5365
RSc0280		942	1679	911	456	616	246	501	415	720.75	455.383	816	761	877	818	58.0259	922	804	372	699.333	289.554	861	1000	971	944	73.328	246	479	452	392.333	127.445	0.150816	0.0702229	0.352851	-0.891147	0.83311	0.926147	0.592908	0.167314
RSc0281		2813	5388	4147	2633	3496	2498	4089	3033	3512.12	983.773	2609	2183	2467	2419.67	216.909	3358	4230	2808	3465.33	717.05	2580	2718	2705	2667.67	76.1993	1886	1879	1564	1776.33	183.919	-0.582469	0.0950187	-0.446317	-0.968835	0.0590102	0.785793	0.147809	0.00260941
RSc0282		1214	1134	1056	841	1152	933	907	920	1019.62	137.181	942	724	950	872	128.234	984	958	632	858	196.153	896	906	935	912.333	20.2567	733	630	552	638.333	90.7873	-0.279534	-0.14132	-0.214395	-0.657311	0.24769	0.586504	0.386571	0.00706706
RSc0283		949	896	1126	1224	896	661	1127	1449	1041	241.864	881	774	938	864.333	83.2606	962	1058	924	981.333	69.0604	1588	1670	1444	1567.33	114.409	725	1992	2301	1672.67	835.119	-0.308603	0.0473194	0.548698	0.643485	0.332399	0.898617	0.0614493	0.0277062
RSc0284		1053	1329	1476	1957	1352	840	2343	2780	1641.25	663.908	1489	1315	1549	1451	121.54	1446	1633	1616	1565	103.407	2033	2078	2107	2072.67	37.2872	849	3749	3847	2815	1703.31	-0.21355	0.0736324	0.298081	0.727322	0.688918	0.897687	0.551921	0.105935
RSc0285	dsbA1	16501	19709	15858	17893	14768	28136	28796	25122	20847.9	5673.81	21171	19259	21919	20783	1371.79	15918	16614	16912	16481.3	510.107	26267	26836	24668	25923.7	1124.04	28461	26792	26551	27268	1040.17	-0.0649124	-0.221892	0.250873	0.385662	0.873966	0.548616	0.477924	0.249172
RSc0286		3035	4639	5428	4046	3224	2848	6238	5292	4343.75	1256	6300	5777	6562	6213	399.666	3731	5125	4996	4617.33	770.292	5856	6208	6047	6037	176.213	2855	4555	4780	4063.33	1052.48	0.48462	0.23494	0.439181	-0.103128	0.0841793	0.434552	0.119525	0.75875
RSc0287	argS	3872	3319	2937	2344	2016	1879	2190	3222	2722.38	718.145	5255	4799	5666	5240	433.695	3140	3725	4241	3702	550.86	5450	5290	6079	5606.33	417.086	1809	2547	2591	2315.67	439.337	0.915428	0.600019	1.01022	-0.228745	0.000215502	0.0118677	6.17985e-05	0.377842
RSc0288		9721	15928	9003	8534	10896	10317	12045	10478	10865.2	2320.31	7611	6613	7572	7265.33	565.274	5666	5339	4633	5212.67	527.961	6655	6719	6086	6486.67	348.46	10819	13547	10857	11741	1564.16	-0.639062	-0.948999	-0.80545	0.0995635	0.0234349	0.00129801	0.00510778	0.750693
RSc0289	vsrA	3706	4474	5972	3606	3464	3554	6718	5331	4603.12	1258.7	4926	5221	5453	5200	264.127	4818	4671	3334	4274.33	817.663	4674	5047	4703	4808	207.487	3574	5113	4760	4482.33	806.197	0.149699	0.0257813	0.0305572	-0.0325863	0.56292	0.930935	0.917616	0.912362
RSc0290		1549	1376	2534	696	1856	1490	1483	1035	1502.38	544.669	1088	1047	1163	1099.33	58.8246	1052	727	382	720.333	335.05	793	801	746	780	29.7153	1572	1468	1367	1469	102.504	-0.485842	-0.948033	-0.984401	-0.00705737	0.251218	0.0261363	0.0212815	0.988874
RSc0291		3132	4971	4894	1739	4552	6726	6282	3857	4519.12	1621.97	2316	2115	2426	2285.67	157.703	2495	2265	1123	1961	734.784	2485	2618	2476	2526.33	79.5131	6881	6260	6394	6511.67	326.794	-1.04405	-1.11757	-0.903039	0.526669	0.0317474	0.0223709	0.0609524	0.247569
RSc0292	vsrD	2060	2332	2772	1892	2296	4073	3411	3110	2743.25	747.383	3034	2927	2738	2899.67	149.881	2282	2269	1855	2135.33	242.863	3784	3852	4148	3928	193.536	4185	3434	3281	3633.33	483.843	0.0252411	-0.255043	0.453161	0.414011	0.950821	0.485958	0.171656	0.21574
RSc0293		18467	22764	7034	4048	14008	23219	21607	15828	15871.9	7196.19	5420	4238	4663	4773.67	598.721	6743	7040	7214	6999	238.162	16263	12009	14656	14309.3	2148.08	27182	30106	34780	30689.3	3832.44	-1.78938	-1.06116	-0.207873	0.936861	0.0065523	0.0887321	0.762721	0.0953849
RSc0294	metHb	8417	8934	3922	4286	5528	9644	6027	6551	6663.62	2137.72	5922	5367	6058	5782.33	366.061	4112	4679	6077	4956	1011.36	8259	8626	9772	8885.67	789.216	8623	5012	5439	6358	1973.13	-0.270361	-0.302343	0.344411	-0.0443465	0.570042	0.520704	0.438034	0.933903
RSc0295	metHa	3313	5123	1934	1814	2512	3917	5598	4652	3607.88	1451.59	2583	2370	2758	2570.33	194.31	2208	2629	3881	2906	870.218	3577	3926	4249	3917.33	336.084	5248	6374	6014	5878.67	575.07	-0.534795	-0.158982	0.0687455	0.703133	0.25926	0.763212	0.90153	0.106905
RSc0296		1357	779	1508	1623	680	965	1683	1356	1243.88	386.104	1118	1134	1247	1166.33	70.316	1005	965	1073	1014.33	54.6016	795	799	794	796	2.64575	909	1471	1187	1189	281.005	-0.124801	-0.146215	-0.679877	-0.067141	0.742802	0.6963	0.0452327	0.86624
RSc0297		17246	42731	15596	14583	10456	35453	39255	32656	25997	12795.8	8184	8016	9383	8527.67	745.488	9041	5966	6544	7183.67	1634.25	13072	14411	13993	13825.3	685.065	33590	40881	36948	37139.7	3649.28	-1.66672	-1.7381	-0.972846	0.502008	0.00664436	0.0049447	0.0953849	0.372282
RSc0298	pcaD2	1909	1388	2582	2300	1680	582	1020	1154	1576.88	672.789	1175	1007	1279	1153.67	137.249	1286	1865	1045	1398.67	421.45	1360	1390	1395	1381.67	18.9297	453	588	471	504	73.3008	-0.491559	-0.0569517	-0.231847	-1.63897	0.316764	0.921564	0.658656	0.00171393
RSc0299		1258	1315	1853	1321	888	316	866	788	1075.62	461.981	1110	1003	1218	1110.33	107.5	1031	1378	812	1073.67	285.402	1223	1354	1373	1316.67	81.6721	273	488	580	447	157.553	0.0192127	0.128113	0.262344	-1.27489	0.974252	0.819039	0.615931	0.0134331
RSc0300		1419	1239	1201	844	888	313	1157	1024	1010.62	339.381	881	846	1042	923	104.532	727	884	474	695	206.865	1627	1660	1691	1659.33	32.0052	301	1130	1178	869.667	493.064	-0.147137	-0.402402	0.698059	-0.241368	0.77593	0.393393	0.100233	0.626098
RSc0301		1510	916	1312	1087	936	1049	1201	1623	1204.25	260.042	2571	2327	2730	2542.67	202.989	1166	1456	1495	1372.33	179.751	2219	2371	2316	2302	76.961	1018	1759	1726	1501	418.616	1.04645	0.337807	0.899875	0.309353	3.89055e-06	0.0986924	3.56378e-05	0.1323
RSc0302		2284	1800	3930	2966	2504	453	1358	1622	2114.62	1060.72	1767	1767	1918	1817.33	87.1799	2348	2142	1492	1994	446.78	1191	1285	1282	1252.67	53.426	406	1219	1105	910	440.183	-0.248236	0.0440601	-0.790472	-1.24842	0.717383	0.951236	0.209044	0.0499183
RSc0303		345	1339	758	455	776	691	1392	937	836.625	375.936	389	349	389	375.667	23.094	475	534	284	431	130.679	330	368	334	344	20.8806	657	1106	989	917.333	232.921	-1.20203	-0.853973	-1.33392	0.110892	0.0230456	0.0993368	0.0127382	0.850234
RSc0304		4178	5708	6611	5076	6208	5383	8937	7117	6152.25	1451.32	3176	2966	3483	3208.33	260.012	4791	5256	3435	4494	946.133	3492	3522	3502	3505.33	15.2753	4781	6389	6014	5728	841.287	-0.985498	-0.339863	-0.860064	-0.110304	0.00046089	0.19673	0.00171442	0.704918
RSc0305		6815	7453	7673	6797	8496	3517	6230	5477	6557.25	1532.84	4873	4623	5328	4941.33	357.433	5196	6604	4183	5327.67	1215.86	3004	3109	3332	3148.33	167.5	3036	3773	3037	3282	425.219	-0.456101	-0.188923	-1.11006	-0.999259	0.125681	0.554402	0.00053729	0.00145947
RSc0306		5583	2517	4944	4367	3544	576	1887	2288	3213.25	1694.81	2467	2497	2884	2616	232.579	2973	3650	2162	2928.33	745.005	2150	2139	2410	2233	153.385	472	1546	1256	1091.33	555.613	-0.317155	0.00154449	-0.548648	-1.58039	0.661847	0.998683	0.42865	0.0238497
RSc0307		2131	1254	1628	1525	1448	1183	2099	1895	1645.38	363.443	783	771	858	804	47.1487	1115	1068	809	997.333	164.786	568	577	594	579.667	13.2035	1147	1891	1895	1644.33	430.708	-1.06134	-0.587469	-1.53735	-0.00529533	9.60659e-06	0.00507053	3.92272e-08	0.983395
RSc0308		5650	5338	4676	3536	3920	6238	6433	5960	5218.88	1074.1	8157	8078	8701	8312	339.192	4981	5916	6564	5820.33	795.824	6501	6519	7505	6841.67	574.534	7904	7497	7620	7673.67	208.74	0.627317	0.2952	0.340726	0.568083	0.0118792	0.251866	0.179944	0.022543
RSc0309	aut	572	412	367	325	264	194	352	328	351.75	110.994	465	482	497	481.333	16.0104	289	281	369	313	48.6621	534	518	554	535.333	18.037	278	434	456	389.333	97.0429	0.432804	-0.00178562	0.58016	0.150451	0.143754	0.996453	0.0466635	0.653189
RSc0310		1007	1128	690	560	720	587	1872	1256	977.5	443.52	941	810	941	897.333	75.6329	600	737	584	640.333	84.0972	961	1101	1189	1083.67	114.984	612	1310	1214	1045.33	378.335	-0.141979	-0.460768	0.124949	0.091467	0.765357	0.28161	0.791905	0.850234
RSc0311		1260	1644	1859	1471	1392	314	1277	1237	1306.75	454.572	1561	1484	1676	1573.67	96.6247	1129	1466	995	1196.67	242.682	1193	1404	1266	1287.67	107.156	374	1181	1182	912.333	466.211	0.23742	0.00340056	-0.0568266	-0.553795	0.662342	0.995732	0.926522	0.287356
RSc0312	birA	1520	1797	1794	1372	1544	233	1183	1121	1320.5	504.978	1389	1355	1605	1449.67	135.593	1065	1504	932	1167	299.331	1291	1500	1287	1359.33	121.837	282	1139	1165	862	502.463	0.104189	-0.0493849	0.00860726	-0.657222	0.882633	0.944538	0.990522	0.288154
RSc0313		2387	2549	3719	3022	2408	1730	3250	3137	2775.25	625.317	2648	2638	2911	2732.33	154.811	2703	2609	1930	2414	421.783	1994	2100	1987	2027	63.3167	1601	3287	2980	2622.67	898.006	-0.0567861	-0.0736048	-0.491832	-0.101255	0.84655	0.797973	0.0493527	0.717669
RSc0314		1597	1376	2076	1851	1472	1258	1304	1525	1557.38	280.768	1662	1673	1851	1728.67	106.086	1912	1705	1260	1625.67	333.161	1214	1236	1167	1205.67	35.2467	1202	1277	1315	1264.67	57.5007	0.103397	0.176065	-0.420067	-0.298372	0.677669	0.451751	0.0639835	0.191308
RSc0315		1937	2167	2691	2235	2096	2090	2224	2312	2219	222.233	1757	1652	1900	1769.67	124.484	2285	2550	1582	2139	500.243	1797	1930	1872	1866.33	66.6808	1863	2041	2226	2043.33	181.511	-0.378118	0.0521738	-0.30501	-0.124321	0.0434601	0.808586	0.103284	0.537893
RSc0316		950	927	1929	1685	1088	92	1169	1128	1121	547.738	1068	1006	1065	1046.33	34.9619	1006	1107	774	962.333	170.741	759	739	786	761.333	23.5867	77	920	1067	688	534.222	-0.12153	-0.0831961	-0.585745	-0.76338	0.905016	0.93493	0.523122	0.394221
RSc0317		1169	1105	1363	1087	928	362	1132	1027	1021.62	294.124	841	920	1011	924	85.0706	721	703	489	637.667	129.063	816	832	847	831.667	15.5027	383	901	948	744	313.517	-0.168213	-0.543498	-0.324163	-0.475035	0.684322	0.148354	0.40346	0.208197
RSc0319	plcN	693	393	450	321	328	376	520	501	447.75	123.496	261	272	294	275.667	16.8028	280	284	238	267.333	25.482	297	315	283	298.333	16.0416	345	517	499	453.667	94.5375	-0.719856	-0.596959	-0.610435	0.0281125	0.00321509	0.0128848	0.0110667	0.922254
RSc0320		3375	6171	188	276	432	1288	7430	6044	3150.5	3018.01	29	23	26	26	3	168	104	300	190.667	99.9467	26	34	38	32.6667	6.1101	2742	6529	3583	4284.67	1988.62	-6.90507	-3.8197	-6.58467	0.468685	0.000637125	0.0181733	0.000856937	0.742467
RSc0321	ripAE	1207	192	242	961	128	167	165	179	405.125	425.328	196	176	203	191.667	14.0119	307	333	831	490.333	295.312	189	202	236	209	24.2693	143	185	206	178	32.078	-1.11311	0.465075	-0.99317	-1.18411	0.284724	0.654169	0.341903	0.255049
RSc0322	lipA	4721	6523	3557	2144	3088	3358	4004	3905	3912.5	1293.83	5564	4982	5614	5386.67	351.342	4436	5646	4608	4896.67	654.615	6655	6769	7148	6857.33	258.098	3468	3976	4360	3934.67	447.434	0.422812	0.454086	0.766737	0.0121701	0.183459	0.150877	0.0135949	0.976073
RSc0323	lipB	2431	3379	2576	1725	1440	951	3662	3014	2397.25	958.927	2606	2587	2906	2699.67	178.942	2244	2372	2504	2373.33	130.005	1893	1978	2021	1964	65.1383	1114	4340	4559	3337.67	1928.86	0.158977	0.152534	-0.304097	0.452248	0.75993	0.77018	0.544283	0.322049
RSc0324		5785	5409	5893	6064	4008	10439	10889	9308	7224.38	2589.44	1293	1267	1467	1342.33	108.744	7471	5590	4550	5870.33	1480.54	837	937	882	885.333	50.0833	9559	20508	24560	18209	7760.25	-2.48326	-0.189826	-3.08721	1.2865	6.30583e-06	0.690726	3.75253e-07	0.00144643
RSc0325		1803	2031	1703	1167	1232	667	2797	2464	1733	703.945	1173	1044	1183	1133.33	77.5263	1452	1597	1368	1472.33	115.846	1443	1457	1527	1475.67	45.0037	750	2344	2468	1854	958.1	-0.621162	-0.0738196	-0.244427	0.0832612	0.160339	0.887901	0.608515	0.871617
RSc0326		999	2571	202	143	1280	2512	1696	1656	1382.38	921.87	632	580	660	624	40.5956	399	482	381	420.667	53.8733	3334	3362	3099	3265	144.44	2201	1233	1339	1591	530.927	-1.23202	-1.63342	1.15232	0.209975	0.23923	0.122794	0.210393	0.853116
RSc0327	dac	4597	6946	1759	1352	5968	8388	7731	6675	5427	2645.27	2863	2490	2613	2655.33	190.069	1652	1904	1710	1755.33	131.975	15322	15143	13367	14610.7	1080.76	7517	6595	6792	6968	485.544	-1.09711	-1.5242	1.35781	0.354253	0.113646	0.0317836	0.0265497	0.617657
RSc0328		2044	2702	1906	1968	2024	1910	3323	3355	2404	631.766	2457	2287	2543	2429	130.277	1529	1778	1727	1678	131.533	3517	3436	3609	3520.67	86.5583	2060	3611	3421	3030.67	845.973	-0.0246434	-0.382312	0.506823	0.316314	0.940699	0.16575	0.0516355	0.23881
RSc0329		962	1869	1117	995	992	1262	1531	1597	1290.62	338.419	1364	1236	1373	1324.33	76.6312	850	786	970	868.667	93.4095	1407	1331	1508	1415.33	88.7938	1361	1767	1579	1569	203.185	-0.0140851	-0.438079	0.0775512	0.270728	0.970687	0.163758	0.829023	0.390123
RSc0330	dctA1	3906	4629	10485	7217	9400	7036	10118	10106	7862.12	2579.35	8461	7765	9358	8528	798.611	8988	9286	5591	7955	2052.7	6802	7315	6175	6764	570.949	7666	10359	9067	9030.67	1346.87	0.0676638	0.123912	-0.268018	0.191317	0.885304	0.782051	0.526555	0.653214
RSc0331	dctB2	1088	1251	1912	1065	880	424	1795	1409	1228	483.488	1658	1597	1735	1663.33	69.1544	1474	1425	1022	1307	248.03	1339	1463	1374	1392	63.9296	506	1808	2068	1460.67	836.924	0.430415	0.242618	0.168156	0.230697	0.339504	0.618631	0.739918	0.637767
RSc0332	dctD2	1163	884	1644	1051	944	619	978	1057	1042.5	291.533	1504	1427	1587	1506	80.0187	1552	1861	1091	1501.33	387.492	1181	1338	1233	1250.67	79.9771	617	787	743	715.667	88.2345	0.50537	0.654852	0.232332	-0.527774	0.0355718	0.00668087	0.362803	0.0378232
RSc0333		2760	3442	3844	3441	2568	2985	5391	5237	3708.5	1072.51	2671	2431	2833	2645	202.257	2628	2949	2854	2810.33	164.895	2193	2243	2269	2235	38.6264	2975	6083	5356	4804.67	1625.7	-0.523234	-0.259002	-0.769176	0.354669	0.0741652	0.393417	0.0101342	0.211888
RSc0334		3593	3302	4181	3764	4328	2858	7990	5203	4402.38	1613.56	1145	995	1164	1101.33	92.5761	1995	2598	2043	2212	335.146	1306	1407	1284	1332.33	65.5922	2625	7580	6852	5685.67	2675.49	-2.03036	-0.855965	-1.75878	0.338216	6.5445e-06	0.020507	3.72975e-05	0.346632
RSc0335		1944	449	703	548	264	271	529	724	679	539.057	1022	1110	1217	1116.33	97.6542	829	601	708	712.667	114.072	595	725	684	668	66.4605	266	681	707	551.333	247.448	0.743116	0.27456	-0.00365495	-0.272103	0.214683	0.687811	0.996453	0.699163
RSc0336		8121	15974	8631	8457	15400	22293	24446	17012	15041.8	6304.8	1689	1460	1667	1605.33	126.342	4149	4737	3387	4091	676.866	2993	2933	2982	2969.33	31.9427	23141	27389	25717	25415.7	2139.97	-3.29954	-1.78775	-2.41564	0.73044	1.92169e-06	0.0012895	6.92045e-05	0.120555
RSc0337		46090	89347	63182	61433	109560	161496	166410	109462	100872	45086.6	5335	5073	5678	5362	303.402	27881	33111	25059	28683.7	4085.57	6461	6804	6624	6629.67	171.57	174643	203263	169819	182575	18078	-4.31087	-1.72664	-4.00892	0.828114	2.10588e-07	0.00319726	5.08811e-07	0.0982237
RSc0338		304	199	387	326	200	285	594	476	346.375	135.696	243	244	281	256	21.6564	323	358	270	317	44.3058	203	237	238	226	19.9249	418	720	686	608	165.421	-0.460005	0.0134914	-0.644301	0.811558	0.231089	0.97695	0.0913457	0.0216377
RSc0339		1328	1507	6766	5247	7632	8264	9768	7060	5946.5	3076.55	2433	2533	2728	2564.67	150.028	3592	3746	2177	3171.67	864.841	1649	1789	1719	1719	70	8247	9307	9292	8948.67	607.707	-1.28118	-0.822521	-1.86374	0.567131	0.0917945	0.277279	0.0182596	0.434296
RSc0340		6215	7831	8172	5890	5616	7588	11739	8526	7697.12	1966.6	6546	5713	6319	6192.67	430.63	5959	6080	5153	5730.67	503.919	6870	6901	7011	6927.33	74.0968	8108	9579	10441	9376	1179.67	-0.352523	-0.296602	-0.195378	0.286009	0.167297	0.249381	0.465948	0.252531
RSc0341		623	461	452	336	744	626	707	584	566.625	139.21	571	568	616	585	26.8887	711	692	364	589	195.087	439	779	751	656.333	188.736	729	587	672	662.667	71.4586	-0.00505813	0.153176	0.14966	0.237996	0.990682	0.697375	0.704047	0.526555
RSc0342	glnK	1390	1562	1811	1480	3024	2131	2204	2158	1970	533.878	816	768	827	803.667	31.3741	1595	1226	890	1237	352.629	701	849	819	789.667	78.239	1960	2518	2321	2266.33	282.988	-1.35836	-0.578086	-1.39094	0.176427	0.000484082	0.105226	0.000379881	0.644849
RSc0343	amtB	7619	5111	8847	8506	8680	5851	6927	6435	7247	1394.38	2419	2318	2640	2459	164.685	5144	5646	3248	4679.33	1264.73	1706	1815	1755	1758.67	54.5924	5483	7070	6026	6193	806.572	-1.61164	-0.529906	-2.0989	-0.236142	1.13508e-06	0.0441372	2.30285e-08	0.385523
RSc0344	gshA	6192	8273	6234	4269	4936	12755	10013	11323	7999.38	3104.72	5482	4799	5382	5221	368.867	4641	5004	4183	4609.33	411.415	6734	7310	7537	7193.67	413.947	14610	13411	14738	14253	731.997	-0.67284	-0.684449	-0.215727	0.832497	0.131785	0.125574	0.656484	0.0425787
RSc0345	gshB	3818	4373	5471	4004	5552	6589	8589	8869	5908.12	1967.1	4132	3532	4224	3962.67	375.794	4021	4945	3272	4079.33	838.024	5186	5604	5193	5327.67	239.337	7101	9229	9729	8686.33	1395.51	-0.622795	-0.420028	-0.198386	0.547155	0.0785451	0.239369	0.60566	0.100832
RSc0346		3221	4395	6607	4183	4016	3550	6259	5622	4731.62	1267.58	4567	4307	5009	4627.67	354.91	3905	4071	3105	3693.67	516.513	4450	4566	4372	4462.67	97.6183	3996	6372	6164	5510.67	1315.86	-0.0666582	-0.226578	-0.121577	0.21309	0.824986	0.401558	0.672047	0.421653
RSc0347	pstH	2071	2373	2820	1738	2560	3561	3404	2795	2665.25	620.865	2193	1884	2295	2124	214.012	1819	2042	1658	1839.67	192.832	2859	2810	2919	2862.67	54.5924	3833	3110	2832	3258.33	516.723	-0.386044	-0.423615	0.0430401	0.304738	0.224266	0.179925	0.909548	0.328345
RSc0348	ptsI	5189	4402	6006	3876	4056	4384	4713	4402	4628.5	684.022	4943	4755	5604	5100.67	445.92	4291	4810	3661	4254	575.393	5951	6051	6181	6061	115.326	4712	4017	3648	4125.67	540.26	0.0994773	0.00398385	0.346022	-0.136956	0.60269	0.985272	0.0414753	0.461538
RSc0349	bfd	3170	7365	9141	6366	4224	6868	11197	8751	7135.25	2619.87	10484	9859	11064	10469	602.64	7554	7089	7141	7261.33	254.787	12864	13453	13128	13148.3	295.026	12075	20145	21034	17751.3	4935.9	0.512218	0.159883	0.836884	1.2963	0.199479	0.727849	0.0310733	0.00100132
RSc0350	bfr	7733	12154	7781	4620	7432	10703	8836	11784	8880.38	2542.36	11277	10018	10902	10732.3	646.421	8335	9125	7369	8276.33	879.469	3998	3647	3734	3793	182.787	5148	5203	4663	5004.67	297.167	0.222784	0.0137603	-1.28149	-0.82228	0.542466	0.97403	0.000708034	0.0206536
RSc0351	thiF	1406	1083	882	862	728	874	1440	1326	1075.12	280.122	994	891	1012	965.667	65.2865	737	907	867	837	88.8819	1372	1493	1464	1443	63.1744	905	1411	1519	1278.33	327.795	-0.182903	-0.212932	0.392032	0.247124	0.492184	0.41573	0.102914	0.323263
RSc0352		24563	27960	17095	16129	15432	22560	19201	20955	20486.9	4386.35	25038	23292	25704	24678	1245.65	16234	17274	15363	16290.3	956.745	32398	32688	33789	32958.3	733.846	22234	22358	22696	22429.3	239.118	0.21711	-0.2115	0.629957	0.132021	0.433825	0.459109	0.0144798	0.654318
RSc0353	gpmA	5224	8347	3698	2778	3432	5385	7750	6505	5389.88	2039.03	6133	5214	6051	5799.33	508.569	3735	4681	5180	4532	733.933	7584	7661	8913	8052.67	746.065	6070	8973	7741	7594.67	1457.02	0.0647337	-0.1068	0.534099	0.488262	0.895238	0.822719	0.173905	0.218045
RSc0354		2012	3209	2312	2140	1144	4043	5004	5070	3116.75	1461.76	1970	1992	2038	2000	34.6987	1429	1089	1096	1204.67	194.31	2960	3045	3314	3106.33	184.798	4465	5961	6028	5484.67	883.692	-0.680321	-1.24157	-0.0524023	0.80804	0.195249	0.0208194	0.933308	0.0924943
RSc0355	grxC	2374	3026	3459	3145	648	4566	3518	4874	3201.25	1312.83	2300	2485	2572	2452.33	138.911	1811	1277	1315	1467.67	297.942	2429	2519	2847	2598.33	220.003	5147	5307	5261	5238.33	82.3731	-0.431999	-1.00197	-0.355602	0.713244	0.475727	0.0869949	0.565391	0.186309
RSc0356	secB	6724	9503	7756	5232	4552	7016	5488	8727	6874.75	1739.24	14004	13437	15066	14169	826.94	8412	8377	6365	7718	1171.86	15311	15499	15660	15490	174.674	7587	9066	9819	8824	1135.51	0.999212	0.28641	1.12399	0.35645	0.000274063	0.30264	6.24982e-05	0.189924
RSc0357	gpsA	1733	878	1391	1066	608	334	432	749	898.875	479.649	1975	1826	2089	1963.33	131.888	1204	1342	1047	1197.67	147.602	1832	1874	1900	1868.67	34.3123	243	576	660	493	220.543	1.11668	0.569913	1.04188	-0.872155	0.02419	0.272401	0.0354949	0.112579
RSc0358	yibK	992	962	829	689	672	264	877	881	770.75	234.702	1759	1663	1810	1744	74.6391	747	831	870	816	62.857	852	878	982	904	68.7895	306	1059	949	771.333	406.726	1.15969	0.242413	0.206029	-0.0248092	0.00253869	0.575175	0.639712	0.959866
RSc0359		185	48	93	55	32	15	48	45	65.125	53.2526	43	37	42	40.6667	3.21455	46	48	28	40.6667	11.0151	38	36	45	39.6667	4.72582	6	49	52	35.6667	25.7358	-0.65176	-0.49743	-0.692003	-0.861956	0.42458	0.553129	0.394988	0.284333
RSc0360	bioC	1894	945	1925	1294	688	518	1141	1113	1189.75	509.706	1622	1644	1877	1714.33	141.302	1154	1178	951	1094.33	124.709	1480	1475	1544	1499.67	38.4751	494	1158	1133	928.333	376.351	0.521663	0.0414226	0.325653	-0.354976	0.181023	0.933338	0.429523	0.40379
RSc0361		4334	2743	7115	6505	7208	11440	10236	11832	7676.62	3282.03	3973	4253	4637	4287.67	333.355	4424	3830	4076	4110	298.456	3948	4232	3954	4044.67	162.263	10852	11465	10926	11081	334.606	-0.901109	-0.785608	-0.989825	0.520293	0.0900758	0.138839	0.0636377	0.305452
RSc0362	coxB	12023	17058	27686	21265	39992	51823	53362	43166	33296.9	15948.9	12982	12132	13359	12824.3	628.511	16504	16626	17105	16745	317.681	15205	17105	15954	16088	957.062	47520	39148	36881	41183	5603.84	-1.44696	-0.885396	-1.12527	0.304761	0.0205891	0.144092	0.0655171	0.628265
RSc0363	coxA	21635	25974	31032	26435	28248	25407	16934	20499	24520.5	4549.9	9407	8527	9989	9307.67	736.044	14420	15507	13320	14415.7	1093.51	11270	12428	10839	11512.3	821.751	18556	15678	15590	16608	1687.59	-1.46478	-0.662731	-1.16097	-0.562482	3.70467e-05	0.0320745	0.000477196	0.067281
RSc0365	ctaG	4113	3810	4084	3208	4040	5058	2593	3494	3800	728.976	1366	1167	1365	1299.33	114.605	2387	2144	2044	2191.67	176.398	1837	1861	1725	1807.67	72.5902	3967	2768	2866	3200.33	665.758	-1.6151	-0.687621	-1.14123	-0.236209	1.84916e-05	0.032285	0.000842054	0.482224
RSc0366		1864	2204	1869	1703	2688	2961	2020	2245	2194.25	434.397	820	787	894	833.667	54.7936	1478	975	1188	1213.67	252.48	695	664	653	670.667	21.7792	2731	2205	2006	2314	374.589	-1.46986	-0.748568	-1.78612	0.0749371	0.00012956	0.0295605	1.32614e-05	0.849142
RSc0367	coxC	11230	11447	12889	12408	11032	15101	10674	10640	11927.6	1510.66	3855	3748	4433	4012	368.501	5789	6057	5038	5628	528.234	3996	4041	3802	3946.33	127.005	12782	10191	9372	10781.7	1780.08	-1.64047	-0.98235	-1.66581	-0.140215	1.57654e-06	0.000739013	1.26194e-06	0.639839
RSc0368		825	302	161	72	136	265	357	334	306.5	232.724	174	139	189	167.333	25.658	94	84	107	95	11.5326	216	240	223	226.333	12.3423	259	427	398	361.333	89.8016	-0.867081	-1.49283	-0.43103	0.27402	0.225439	0.0413828	0.566607	0.714925
RSc0369		881	558	805	699	560	628	970	914	751.875	162.965	624	640	699	654.333	39.5011	671	649	570	630	53.1131	393	393	437	407.667	25.4034	617	992	996	868.333	217.67	-0.229515	-0.115135	-0.916851	0.203476	0.295282	0.625812	0.000111024	0.34762
RSc0370		887	775	1004	783	480	1077	1280	1188	934.25	258.011	1545	1571	1682	1599.33	72.7622	903	780	778	820.333	71.5984	893	956	1002	950.333	54.7205	1063	1524	1526	1371	266.738	0.73936	-0.0509902	-0.0175848	0.547751	0.0115259	0.891646	0.962718	0.0619837
RSc0371	ctaA	947	666	959	829	376	418	767	862	728	225.15	1516	1668	1806	1663.33	145.056	778	678	728	728	50	826	775	869	823.333	47.0567	479	706	762	649	149.863	1.17384	0.158776	0.155334	-0.15599	0.000159078	0.643426	0.65069	0.65479
RSc0372	ctaB	1115	584	1017	743	296	562	604	693	701.75	261.73	1329	1265	1440	1344.67	88.5457	886	930	944	920	30.2655	980	1036	937	984.333	49.6421	549	604	635	596	43.5546	0.919985	0.550165	0.466772	-0.206804	0.00687296	0.109854	0.179667	0.601318
RSc0373		1020	1521	895	557	624	984	898	750	906.125	298.365	1664	1735	1935	1778	140.524	840	912	1026	926	93.787	1060	1157	1239	1152	89.6047	1035	901	809	915	113.649	0.923091	0.164776	0.292008	0.0317067	0.00777445	0.683051	0.436625	0.942701
RSc0374	rpoH	20907	32063	14191	15759	15736	25678	23555	23083	21371.5	6042.53	20240	18735	21382	20119	1327.64	13331	15731	14389	14483.7	1202.8	18666	18382	19864	18970.7	786.573	29107	29989	27101	28732.3	1480.01	-0.148114	-0.448189	-0.236391	0.421718	0.706841	0.210249	0.533295	0.218045
RSc0375		497	208	336	297	136	63	160	177	234.25	137.211	443	452	511	468.667	36.9369	406	379	319	368	44.5309	147	155	180	160.667	17.2143	57	146	119	107.333	45.6326	0.996843	0.815994	-0.551625	-1.11966	0.0669184	0.139367	0.371568	0.0669184
RSc0376		2504	2545	3515	3333	3960	4221	3881	3450	3426.12	628.785	2957	2545	2960	2820.67	238.739	2815	2579	2161	2518.33	331.194	2947	3066	2892	2968.33	88.9401	4331	3685	3362	3792.67	493.391	-0.348853	-0.344723	-0.278302	0.146954	0.264526	0.270834	0.382983	0.65918
RSc0377		3949	3181	3950	3865	4056	3375	3188	3326	3611.25	376.536	2717	2418	2796	2643.67	199.385	2680	3332	2306	2772.67	519.239	3086	3134	2846	3022	154.298	3340	3196	3055	3197	142.503	-0.506275	-0.275503	-0.315836	-0.172951	0.0183371	0.198947	0.138763	0.438174
RSc0378	trpD3	2941	2429	2624	1983	4120	1494	4819	4499	3113.62	1223.58	2543	2163	2548	2418	220.851	1721	2078	1326	1708.33	376.16	4624	5047	4929	4866.67	218.28	1436	4607	4363	3468.67	1764.56	-0.390731	-0.733141	0.614766	0.125833	0.385457	0.0944498	0.133597	0.797056
RSc0379	nasD	207	167	206	129	144	104	244	157	169.75	46.3396	116	118	118	117.333	1.1547	114	157	105	125.333	27.7909	126	146	108	126.667	19.0088	80	240	242	187.333	92.9588	-0.549462	-0.297011	-0.446197	0.119211	0.090074	0.374646	0.169316	0.739953
RSc0380	nasE	147	106	131	111	176	124	137	160	136.5	23.8747	99	100	116	105	9.53939	100	113	73	95.3333	20.4042	132	99	128	119.667	18.0093	111	136	114	120.333	13.6504	-0.427619	-0.407368	-0.239448	-0.183978	0.108075	0.126798	0.384379	0.5172
RSc0381	nasF	321	124	123	64	184	109	141	147	151.625	76.4833	132	135	124	130.333	5.68624	144	116	94	118	25.0599	196	161	170	175.667	18.1751	129	123	109	120.333	10.2632	-0.227137	-0.21197	0.195978	-0.287757	0.652767	0.676254	0.694318	0.562183
RSc0382		883	1179	598	432	616	546	818	632	713	236.983	639	642	703	661.333	36.1156	611	646	433	563.333	114.221	803	793	839	811.667	24.1937	533	750	850	711	162.059	-0.147055	-0.220032	0.144038	-0.0135485	0.699163	0.550668	0.700547	0.97403
RSc0383		4438	6030	5841	4180	4344	4939	6938	5384	5261.75	967.004	4436	3815	4431	4227.33	357.1	4308	4187	4072	4189	118.013	5547	5859	5333	5579.67	264.517	4860	6019	7033	5970.67	1087.31	-0.36015	-0.198336	0.0371839	0.17467	0.089991	0.367592	0.884079	0.423227
RSc0384	gstB	2764	3086	2543	1954	2752	2118	2151	2225	2449.12	396.269	2579	2319	2808	2568.67	244.664	2338	2923	2001	2420.67	466.526	3156	3222	3198	3192	33.4066	1978	1915	2155	2016	124.431	0.0162798	0.0938089	0.328071	-0.278488	0.951267	0.704759	0.129406	0.218045
RSc0385		1446	736	890	734	776	51	305	484	677.75	417.606	1016	947	1202	1055	131.898	925	954	720	866.333	127.555	674	720	883	759	109.823	58	227	259	181.333	108.002	0.624808	0.508155	0.147875	-1.92345	0.459652	0.56127	0.881559	0.0363933
RSc0386	ftsY	2048	1214	2226	1296	808	761	1384	1597	1416.75	526.877	2462	2214	2650	2442	218.687	1823	1986	1659	1822.67	163.5	2031	2005	2281	2105.67	152.399	837	1557	1728	1374	472.85	0.778495	0.526925	0.562236	-0.0338863	0.0114937	0.0893842	0.0690372	0.932468
RSc0387		9789	12843	9897	10484	9952	13135	12248	12802	11393.8	1491.26	9707	8830	9564	9367	470.52	7612	9793	7304	8236.33	1356.88	13452	13969	13575	13665.3	270.078	12705	10974	10962	11547	1002.88	-0.342394	-0.36434	0.197231	0.0222363	0.178525	0.151554	0.44873	0.941787
RSc0388		6498	7373	7390	8025	5800	4093	5902	6417	6437.25	1224.54	5504	4869	5527	5300	373.434	5274	7042	4917	5744.33	1137.9	8250	8638	7767	8218.33	436.363	3803	6175	5833	5270.33	1282.2	-0.328012	-0.0495506	0.301347	-0.309781	0.195249	0.868369	0.220202	0.222464
RSc0389		717	496	573	509	408	115	472	671	495.125	184.793	1072	1081	1256	1136.33	103.732	590	440	378	469.333	109.002	603	579	652	611.333	37.2066	152	673	632	485.667	289.69	1.18711	0.0788687	0.290426	-0.0525551	0.0145509	0.900302	0.602867	0.934525
RSc0390	coaD	3172	3000	3847	2493	2024	3266	3310	4171	3160.38	685.456	8515	7921	8672	8369.33	396.124	4746	4638	5011	4798.33	191.928	6742	6342	6797	6627	248.345	3315	4240	4541	4032	638.919	1.37111	0.74699	1.03024	0.353303	8.32427e-08	0.000603336	9.67971e-06	0.0983575
RSc0391		1235	2503	3116	1860	1304	2284	3749	2811	2357.75	875.149	3570	3466	3473	3503	58.1292	2740	2583	2913	2745.33	165.065	2597	2650	2508	2585	71.7565	2304	3907	3674	3295	866.102	0.539123	0.364897	0.093698	0.471337	0.154516	0.356068	0.838307	0.219128
RSc0392		778	1290	1028	656	632	512	1425	1015	917	327.722	811	734	845	796.667	56.8712	833	1024	826	894.333	112.349	1003	1076	1019	1032.67	38.371	505	908	1041	818	279.104	-0.227532	0.108	0.14315	-0.172436	0.551921	0.788877	0.71354	0.658805
RSc0393	pth	1226	1894	1346	889	1176	1458	1904	1657	1443.75	357.899	1209	1146	1228	1194.33	42.9224	1191	1522	1322	1345	166.694	1432	1438	1367	1412.33	39.3743	1238	1437	1676	1450.33	219.304	-0.316636	0.0252054	-0.0795856	0.0020349	0.275758	0.941371	0.808507	0.995555
RSc0394	rplY	18298	20275	18910	12386	14472	25147	15440	17700	17828.5	3919.62	50293	47867	49455	49205	1232.17	30849	31993	31355	31399	573.268	38467	36847	37093	37469	873.002	23694	13490	14213	17132.3	5694.06	1.40761	0.932363	1.00883	-0.0253953	3.86033e-05	0.00387264	0.0018944	0.950051
RSc0395	prsA	2577	1578	2168	1366	1008	2340	2552	3672	2157.62	840.27	4843	4496	4971	4770	245.77	2287	2110	3032	2476.33	489.292	3759	3313	4598	3890	652.439	2792	4454	3592	3612.67	831.193	1.12502	0.371121	0.825989	0.754607	0.00234378	0.340011	0.0243337	0.0397283
RSc0396	ipk	3826	3396	4225	3778	1456	2786	5685	6037	3898.62	1480.69	5485	5614	6113	5737.33	331.669	4206	3608	4851	4221.67	621.648	3184	3333	3598	3371.67	209.691	3572	7975	6388	5978.33	2229.9	0.540554	0.285325	-0.231735	0.61254	0.164678	0.498091	0.602518	0.112072
RSc0397	lolB	2827	2319	3646	3139	2064	1439	1937	2282	2456.62	709.787	3365	3301	3984	3550	377.215	3238	2883	2431	2850.67	404.47	3185	3354	3463	3334	140.075	1442	2129	2173	1914.67	409.932	0.492522	0.345513	0.399978	-0.365966	0.0785451	0.229184	0.158428	0.21926
RSc0398		14354	17950	13375	12114	16296	12950	20746	17081	15608.2	2936.44	13344	11898	13645	12962.3	933.946	11600	12700	10211	11503.7	1247.29	20655	22152	21552	21453	753.394	13363	19911	21347	18207	4256.03	-0.314651	-0.319535	0.408247	0.203733	0.177501	0.170601	0.0663992	0.387745
RSc0399	mutM	1520	1128	1715	1575	480	167	958	1049	1074	541.596	1593	1587	1911	1697	185.354	1194	1061	1059	1104.67	77.3714	922	923	963	936	23.388	143	1179	1192	838	601.923	0.648134	0.205708	-0.211561	-0.396831	0.369462	0.803509	0.802631	0.624885
RSc0400		7884	14297	10966	7382	8320	10303	11775	9480	10050.9	2300.41	13929	13191	14674	13931.3	741.503	12195	14428	12966	13196.3	1134.18	10536	12508	12937	11993.7	1280.47	15212	10984	7410	11202	3905.57	0.419059	0.513382	0.196626	0.192726	0.187711	0.101343	0.574271	0.582894
RSc0401	mutY	1145	351	602	483	360	131	373	511	494.5	297.775	774	728	920	807.333	100.246	609	638	773	673.333	87.5233	526	527	574	542.333	27.4287	175	474	477	375.333	173.5	0.712128	0.63987	0.137874	-0.387748	0.184704	0.238856	0.831363	0.525711
RSc0402		2518	1602	2069	1320	1552	1681	1534	1697	1746.62	376.398	2740	2542	2819	2700.33	142.697	1872	1966	1348	1728.67	333.001	4468	4305	4730	4501	214.413	1701	1621	1885	1735.67	135.371	0.595064	0.110911	1.32793	0.00946683	0.00242347	0.613061	3.0313e-08	0.969704
RSc0403		3928	3468	3614	2693	2536	3651	4745	4456	3636.38	766.786	4218	4229	4704	4383.67	277.471	3289	3370	3583	3414	151.858	4848	5028	5735	5203.67	468.867	4245	5625	5476	5115.33	757.404	0.234965	0.0534011	0.477313	0.49481	0.265265	0.828405	0.0191764	0.0152687
RSc0404		38371	70057	55632	35059	75592	138088	136263	108058	82140	40979.3	49792	41075	47458	46108.3	4512.51	43652	40182	29147	37660.3	7574.16	41631	56850	49387	49289.3	7609.97	150925	173636	201928	175496	25552.3	-0.9007	-1.0314	-0.810969	1.06854	0.130579	0.0845576	0.173119	0.0461148
RSc0405	ptsK	2930	2992	2538	1573	1392	2390	1938	1962	2214.38	595.235	3466	3301	3879	3548.67	297.735	2087	2139	2107	2111	26.2298	3688	3710	4563	3987	498.952	2615	1892	1970	2159	396.829	0.638606	0.066317	0.803027	-0.00186175	0.0294798	0.855187	0.00630862	0.996337
RSc0406	ptsN	3840	4496	3432	2325	2096	4266	3524	2695	3334.25	884.764	2894	2571	3006	2823.67	225.868	2380	2450	2316	2382	67.0224	3951	4194	4906	4350.33	496.323	4664	3771	3814	4083	503.62	-0.292501	-0.36322	0.326588	0.308739	0.395063	0.282077	0.319127	0.349603
RSc0407		117825	241593	216927	169006	191920	222113	173626	126758	182471	44538.9	129053	121465	129770	126763	4601.9	133833	113967	83182	110327	25520.9	117607	132258	123251	124372	7389.55	242618	170336	148753	187236	49161.6	-0.598165	-0.639532	-0.631961	0.0459108	0.139781	0.11432	0.118492	0.924816
RSc0408	rpoN1	25145	47832	67448	38614	47800	90041	60643	60809	54791.5	19680	61903	58189	64570	61554	3204.78	61187	42863	37192	47080.7	12541.2	52604	54563	51880	53015.7	1388.06	93665	61066	55460	70063.7	20630.7	0.0973658	-0.124223	-0.122238	0.370778	0.862996	0.824278	0.826999	0.449239
RSc0409		3499	4832	3620	2539	2592	2753	3677	3408	3365	754.852	3889	3539	4058	3828.67	264.708	3043	2867	2352	2754	359.092	4474	4463	4242	4393	130.885	2619	3820	3678	3372.33	656.258	0.146346	-0.162078	0.341975	-0.00437564	0.549734	0.510386	0.124006	0.987489
RSc0410		3537	8128	3549	2457	3824	2423	7328	5521	4595.88	2168.13	3873	3355	3991	3739.67	338.315	3097	2858	2873	2942.67	133.867	5164	5151	5063	5126	54.9454	2545	6866	7205	5538.67	2598.13	-0.330296	-0.499434	0.122602	0.237655	0.528746	0.321061	0.82555	0.650019
RSc0411		1859	4180	1788	1243	1808	2146	4185	3625	2604.25	1191.78	2447	2288	2623	2452.67	167.572	1895	1623	2090	1869.33	234.556	2355	2362	2352	2356.33	5.1316	2038	4202	4346	3528.67	1292.96	-0.123165	-0.328526	-0.183965	0.414142	0.824278	0.523421	0.734044	0.385833
RSc0412	yrbI	2228	2297	1946	1790	1096	1087	3077	2746	2033.38	711.691	2061	2075	2457	2197.67	224.698	1817	1960	2150	1975.67	167.052	2137	2062	2218	2139	78.0192	965	3563	3424	2650.67	1461.48	0.0931971	0.12289	0.052568	0.355493	0.840836	0.787265	0.913542	0.375602
RSc0413		2365	2099	3008	1970	1248	986	1494	1673	1855.38	649.101	3037	2989	3448	3158	252.291	1901	2274	1888	2021	219.201	2566	2540	2688	2598	79.019	1009	1988	1898	1631.67	541.12	0.744691	0.271042	0.4603	-0.190916	0.0177874	0.42393	0.149978	0.600446
RSc0414		2036	1145	2133	1425	696	380	1074	1345	1279.25	601.915	1901	2024	2325	2083.33	218.138	1788	1399	1258	1481.67	274.5	1090	1093	1196	1126.33	60.3517	509	1271	1160	980	411.656	0.702906	0.380801	-0.187265	-0.377898	0.133176	0.448714	0.738759	0.472986
RSc0415		2444	2459	3109	4003	2328	3096	5751	7080	3783.75	1747.68	1109	1097	1304	1170	116.202	1791	2053	2316	2053.33	262.5	556	582	566	568	13.1149	2803	8151	8846	6600	3306.61	-1.72908	-0.732178	-2.77344	0.765209	0.000993997	0.12767	6.95113e-06	0.0837752
RSc0416		2639	6164	3680	6112	3712	6717	14467	17052	7567.88	5300.11	668	609	775	684	84.1487	2189	2736	4160	3028.33	1017.5	512	583	550	548.333	35.5293	5997	24725	26766	19162.7	11447.4	-3.50347	-1.15339	-3.82343	1.2931	0.000181224	0.129958	7.98482e-05	0.0533695
RSc0417	apt	2459	2364	2993	2499	2032	2187	3016	3509	2632.38	496.325	3409	3320	3621	3450	154.632	2613	2812	2128	2517.67	351.824	3312	3557	3632	3500.33	167.357	2334	3837	3869	3346.67	877.141	0.355039	0.0638572	0.370427	0.33437	0.0526638	0.76871	0.0429916	0.0686799
RSc0418		2083	1070	1862	1751	992	335	1210	1543	1355.75	567.401	2213	2132	2459	2268	170.297	1540	1816	1469	1608.33	183.315	1261	1476	1570	1435.67	158.399	366	1350	1345	1020.33	566.675	0.730649	0.403661	0.0658752	-0.430981	0.141416	0.448925	0.91747	0.437853
RSc0419		3332	3205	4472	5444	3544	5386	8442	7047	5109	1878.13	1372	1440	1561	1457.67	95.7305	2670	2892	3055	2872.33	193.252	1276	1220	1109	1201.67	84.9961	4256	7422	7127	6268.33	1748.96	-1.85599	-0.698667	-2.13766	0.269633	6.24982e-05	0.0798668	1.22021e-05	0.510696
RSc0420	uvrA1	5226	4992	4509	3249	3600	5242	4857	6109	4723	926.844	6675	6207	6820	6567.33	320.369	4626	5476	5791	5297.67	602.626	7533	7682	7706	7640.33	93.7248	6223	6433	6757	6471	269.02	0.434544	0.304521	0.648216	0.462963	0.0498236	0.177277	0.00363977	0.036428
RSc0421		1563	926	2397	1516	648	1094	1928	1805	1484.62	573.631	3015	2902	3145	3020.67	121.599	2306	1790	2306	2134	297.913	2316	2249	2539	2368	151.832	1195	2004	2296	1831.67	570.372	1.01305	0.695014	0.656776	0.310145	0.00498626	0.054204	0.0695664	0.425364
RSc0422	ssb	2402	2964	2951	1812	2296	2163	3271	3251	2638.75	542.647	4707	4337	4793	4612.33	242.292	3258	2660	3174	3030.67	323.743	4683	4638	4827	4716	98.7269	2181	3493	3508	3060.67	761.851	0.772324	0.347354	0.800033	0.20561	0.00030659	0.0950672	0.000201832	0.345066
RSc0423		252	122	356	271	160	320	307	363	268.875	88.0202	228	238	248	238	10	263	195	266	241.333	40.1539	169	197	169	178.333	16.1658	322	314	237	291	46.9361	-0.211955	-0.00796584	-0.63473	0.139754	0.639167	0.987164	0.127091	0.761562
RSc0424		1127	715	555	434	456	460	440	444	578.875	241.198	502	488	503	497.667	8.3865	448	501	415	454.667	43.3859	706	693	736	711.667	22.053	260	172	170	200.667	51.3939	-0.242163	-0.206656	0.267398	-1.47254	0.552743	0.618131	0.493892	0.000452051
RSc0425		1177	927	617	455	408	178	596	555	614.125	310.889	504	472	473	483	18.1934	417	561	415	464.333	83.7218	915	867	1014	932	74.96	122	291	314	242.333	104.844	-0.347291	-0.242805	0.593293	-1.34025	0.536623	0.674431	0.236102	0.0148557
RSc0426		832	1260	587	483	536	164	616	554	629	314.669	503	393	511	469	65.9394	339	518	403	420	90.7028	799	834	935	856	70.6187	135	372	380	295.667	139.199	-0.454507	-0.441772	0.412069	-1.11594	0.447018	0.461499	0.473253	0.0564232
RSc0427		2373	2148	1306	1013	1240	393	1733	1583	1473.62	633.076	928	814	1031	924.333	108.546	796	1120	1011	975.667	164.865	2077	2025	2312	2138	152.915	431	1327	1142	966.667	473.033	-0.685905	-0.429741	0.523102	-0.619564	0.183393	0.418098	0.286916	0.231169
RSc0428		333	302	420	286	232	59	268	182	260.25	107.372	399	357	385	380.333	21.3854	241	250	211	234	20.4206	385	382	372	379.667	6.80686	84	122	143	116.333	29.9054	0.531561	-0.00188069	0.524215	-1.15043	0.279612	0.997548	0.286916	0.0292278
RSc0429		717	640	993	696	392	170	483	443	566.75	249.746	811	819	911	847	55.5698	525	644	571	580	60.0083	616	604	649	623	23.3024	165	301	371	279	104.747	0.562539	0.188778	0.115641	-1.02486	0.228799	0.723912	0.836192	0.0405558
RSc0430		464	475	631	368	488	250	593	546	476.875	122.845	496	450	573	506.333	62.1477	495	532	453	493.333	39.5264	683	674	671	676	6.245	239	386	463	362.667	113.808	0.0590482	0.194685	0.476359	-0.397571	0.852805	0.492083	0.0660051	0.146038
RSc0431		665	443	771	581	520	84	518	471	506.625	201.688	555	532	628	571.667	50.1232	525	615	495	545	62.45	702	724	655	693.667	35.2467	84	369	439	297.333	188.038	0.158411	0.25876	0.435726	-0.799652	0.818844	0.694729	0.480423	0.201129
RSc0432		1545	1723	2292	1565	1536	296	2052	1594	1575.38	585.814	1735	1662	1859	1752	99.5942	1320	1682	1272	1424.67	224.146	1651	1720	1740	1703.67	46.694	327	1479	1419	1075	648.481	0.13743	0.00450409	0.0927755	-0.583268	0.831116	0.99502	0.890307	0.318046
RSc0433		527	392	766	459	288	160	604	470	458.25	186.373	700	753	825	759.333	62.7402	423	441	329	397.667	60.1443	466	517	515	499.333	28.8848	160	535	637	444	251.183	0.724652	-0.0453184	0.114827	-0.0589896	0.0939962	0.935252	0.827686	0.916104
RSc0434		1398	1423	1410	802	1096	1123	3196	2920	1671	884.459	1564	1577	1769	1636.67	114.788	1167	1149	1386	1234	131.943	1438	1467	1558	1487.67	62.6126	1254	3602	3711	2855.67	1388.15	-0.0385716	-0.261032	-0.180301	0.762502	0.946923	0.627196	0.744413	0.0963771
RSc0435	fabG	1066	898	1424	1006	816	339	1868	1816	1154.12	520.246	1892	1710	1993	1865	143.419	1356	1403	1783	1514	234.143	1221	1329	1368	1306	76.1512	421	2211	1997	1543	977.554	0.689238	0.577433	0.171328	0.397207	0.176633	0.267042	0.777286	0.467588
RSc0436		505	353	1028	689	312	187	677	757	563.5	276.347	1031	928	1097	1018.67	85.1724	702	708	904	771.333	114.932	594	661	604	619.667	36.1432	230	1020	911	720.333	428.124	0.847503	0.635524	0.127471	0.334422	0.103235	0.234212	0.842731	0.567126
RSc0437		137	158	177	119	32	6	84	76	98.625	60.1188	88	79	89	85.3333	5.50757	82	81	72	78.3333	5.50757	48	63	63	58	8.66025	6	72	58	45.3333	34.7755	-0.211509	-0.164849	-0.774552	-1.14954	0.84519	0.881559	0.435705	0.241564
RSc0438		149	134	132	76	72	4	87	71	90.625	47.0013	67	75	81	74.3333	7.02377	65	46	57	56	9.53939	41	57	55	51	8.7178	4	71	58	44.3333	35.5293	-0.285906	-0.514402	-0.83614	-1.06145	0.782513	0.605962	0.383282	0.264261
RSc0439		1834	1788	2194	2342	1352	857	1618	1958	1742.88	473.925	1671	1738	1953	1787.33	147.331	1799	1356	1640	1598.33	224.42	1604	1534	1439	1525.67	82.8151	1112	1864	1844	1606.67	428.511	-0.000557227	0.0195168	-0.231044	-0.130379	0.998901	0.959669	0.49625	0.714995
RSc0440		1777	1137	1548	1093	872	631	1656	1393	1263.38	398.9	795	919	1003	905.667	104.639	1127	1009	837	991	145.836	640	750	671	687	56.7186	722	2002	1656	1460	662.127	-0.489663	-0.193566	-0.89339	0.202035	0.12671	0.575565	0.00671835	0.547659
RSc0441	gntK	2328	2393	3050	1982	1384	1666	2154	2874	2228.88	563.711	4442	4481	5008	4643.67	316.124	3369	2410	2173	2650.67	633.281	2710	2841	2797	2782.67	66.6658	1795	3065	3525	2795	896.047	1.03302	0.391606	0.290243	0.319534	5.11643e-05	0.106031	0.241253	0.193565
RSc0442		3971	4631	5493	4406	6792	3600	8392	7646	5616.38	1790.04	4133	3946	4449	4176	254.242	5441	5744	4108	5097.67	870.363	2804	3022	2580	2802	221.007	4007	6795	6409	5737	1510.6	-0.464497	-0.0150737	-1.04357	0.0177768	0.155516	0.969766	0.00232199	0.963976
RSc0443		96	163	97	75	88	75	209	121	115.5	47.4914	50	72	61	61	11	99	66	80	81.6667	16.563	65	62	65	64	1.73205	107	164	151	140.667	29.8719	-0.94317	-0.352088	-0.884797	0.283558	0.0256398	0.412598	0.0351397	0.503293
RSc0444		116	61	70	58	96	25	83	106	76.875	29.5898	34	40	41	38.3333	3.78594	61	59	43	54.3333	9.86577	37	58	51	48.6667	10.6927	33	108	82	74.3333	38.0832	-1.01485	-0.353114	-0.681574	-0.0636187	0.0366939	0.480231	0.154871	0.910451
RSc0445		70	36	62	27	64	28	61	69	52.125	18.4966	26	29	27	27.3333	1.52753	39	45	27	37	9.16515	14	34	32	26.6667	11.0151	34	68	72	58	20.8806	-0.936704	-0.35033	-0.98879	0.155426	0.0302481	0.425795	0.022742	0.737183
RSc0446		119	55	82	51	24	51	76	93	68.875	29.6717	49	71	61	60.3333	11.0151	77	52	70	66.3333	12.897	54	57	41	50.6667	8.5049	42	86	97	75	29.1033	-0.185104	0.127269	-0.445856	0.133409	0.717447	0.805798	0.347253	0.796065
RSc0447		1906	1429	1209	1025	1656	2799	4614	4248	2360.75	1389.41	368	366	306	346.667	35.2326	654	665	724	681	37.6431	250	300	288	279.333	26.1024	2584	5455	4935	4324.67	1529.72	-2.78819	-1.64302	-3.11408	0.857151	0.000107359	0.00886109	3.46032e-05	0.115122
RSc0448	queF	1991	2249	3673	2683	2176	3955	2480	2954	2770.12	714.77	5316	4666	5468	5150	425.991	3508	3521	4023	3684	293.655	4865	5080	5028	4991	112.174	3608	2851	2882	3113.67	428.386	0.829818	0.529927	0.781485	0.174689	0.0103987	0.105255	0.0157359	0.638364
RSc0449	ilvA	8320	5630	5382	4743	4416	6555	5638	7303	5998.38	1316.23	9381	8462	9669	9170.67	630.391	5768	6723	8060	6850.33	1151.29	8624	8741	10209	9191.33	883.265	6809	6630	5574	6337.67	667.383	0.572672	0.338951	0.571427	0.101137	0.0179525	0.168983	0.0181733	0.720393
RSc0450		843	1085	1068	938	1296	1398	2954	1964	1443.25	703.259	1022	961	1047	1010	44.238	697	689	705	697	8	631	638	670	646.333	20.7926	1499	2932	2224	2218.33	716.517	-0.552471	-0.911698	-1.20143	0.602716	0.234227	0.0497813	0.0116862	0.163556
RSc0451		996	919	1067	795	664	496	1768	1503	1026	423.831	353	373	438	388	44.441	757	628	533	639.333	112.429	175	219	201	198.333	22.1209	451	1699	1672	1274	712.867	-1.41376	-0.525	-2.38545	0.292127	0.00238907	0.233201	1.18806e-05	0.514565
RSc0452		1378	773	1823	1474	496	656	952	1139	1086.38	452.092	1468	1463	1669	1533.33	117.517	1217	1150	897	1088	168.769	1052	1113	1176	1113.67	62.0027	660	1053	874	862.333	196.76	0.476691	0.146742	0.0114043	-0.322378	0.226991	0.746851	0.981951	0.45374
RSc0453		1213	705	1624	1120	704	401	885	978	953.75	374.01	1150	1193	1285	1209.33	68.9662	1156	1060	757	991	208.257	787	798	822	802.333	17.8979	308	841	904	684.333	327.433	0.329954	0.202136	-0.266858	-0.492993	0.427795	0.648583	0.547958	0.239961
RSc0454		19148	21550	15971	12231	14072	18409	18305	16747	17054.1	2962.16	23398	21447	24862	23235.7	1713.28	16601	20206	17459	18088.7	1883.18	27546	28060	28775	28127	617.233	17644	15540	15862	16348.7	1133.29	0.396848	0.207727	0.669329	-0.0473697	0.0870607	0.398544	0.00390342	0.869594
RSc0455		1762	1398	1553	1457	928	286	957	1012	1169.12	469.324	2727	2740	3096	2854.33	209.39	2012	1891	1735	1879.33	138.868	1898	1927	2089	1971.33	102.929	219	604	638	487	232.717	1.26639	0.835207	0.728548	-1.28447	0.00751494	0.0804813	0.130833	0.016907
RSc0456		22479	25492	13581	20902	15608	19549	22006	22042	20207.4	3885.27	11078	10545	11638	11087	546.556	9786	10564	8947	9765.67	808.692	15274	14424	14170	14622.7	578.191	17146	22252	22417	20605	2996.72	-0.921285	-0.935752	-0.52517	0.00982318	0.00135515	0.00117261	0.0543581	0.976734
RSc0457		6022	8194	4658	5684	4576	5340	7309	6833	6077	1283.87	3985	3670	4110	3921.67	226.734	3622	3172	2957	3250.33	339.35	5038	5059	4787	4961.33	151.342	5110	8294	8498	7300.67	1899.91	-0.681218	-0.781132	-0.345458	0.239404	0.0108171	0.00394215	0.190886	0.365121
RSc0458	ubiE	17649	18928	16731	13992	14344	17466	18694	19963	17220.9	2131.03	18764	20312	21774	20283.3	1505.2	16891	12120	11978	13663	2796.43	17434	17813	17228	17491.7	296.733	16724	17608	19282	17871.3	1299.17	0.19086	-0.208902	-0.027404	0.0552797	0.340715	0.30351	0.9097	0.808383
RSc0459		29731	52965	25377	26195	29544	31698	45596	37703	34851.1	9861.24	24567	23821	25289	24559	734.033	20855	23527	20269	21550.3	1736.74	23656	24491	24622	24256.3	524.014	32177	38671	43871	38239.7	5858.92	-0.555625	-0.575501	-0.579314	0.120213	0.0852294	0.0746776	0.072836	0.737448
RSc0460		1131	671	1165	1110	432	436	740	1025	838.75	308.373	1232	1231	1444	1302.33	122.688	905	884	827	872	40.3609	1079	1028	1143	1083.33	57.6223	513	908	957	792.667	243.434	0.613464	0.209053	0.345869	-0.0819165	0.0876614	0.607748	0.362802	0.854628
RSc0461	ubiB	1768	1508	2169	1576	664	637	921	1204	1305.88	546.452	2459	2402	2655	2505.33	132.711	1465	1594	1474	1511	72.0208	2443	2485	2719	2549	148.714	707	984	1080	923.667	193.681	0.921118	0.364535	0.941239	-0.487574	0.0169123	0.377892	0.0147192	0.247546
RSc0462		758	613	820	547	352	171	412	435	513.5	215.34	811	774	864	816.333	45.2364	480	500	497	492.333	10.7858	1034	1127	1172	1111	70.3776	158	368	410	312	135.011	0.656267	0.1028	1.09568	-0.725653	0.130379	0.846685	0.0102062	0.120078
RSc0463		2453	2146	3388	3312	1200	2969	4739	4940	3143.38	1261.55	4080	4171	4745	4332	360.551	2313	2137	2854	2434.67	373.663	2395	2556	2675	2542	140.524	3453	6406	6312	5390.33	1678.44	0.432153	-0.20956	-0.340898	0.766442	0.318914	0.666714	0.464627	0.0631534
RSc0464		2404	2706	3108	3401	1568	2606	4427	5025	3155.62	1118.88	3495	3387	3723	3535	171.534	1750	2650	3831	2743.67	1043.66	1703	1893	2137	1911	217.559	2855	6495	6437	5262.33	2085.01	0.130791	-0.0354856	-0.762931	0.712426	0.781348	0.942818	0.070172	0.0676176
RSc0465		3458	4590	5631	5396	2792	7221	7646	7086	5477.5	1790.36	5189	4675	5414	5092.67	378.801	3885	4400	5700	4661.67	935.365	3677	4182	4222	4027	303.768	7579	10760	12524	10287.7	2506.11	-0.160068	-0.0965597	-0.503376	0.883393	0.726054	0.839108	0.224465	0.0202343
RSc0466	aspS	14181	12731	12919	10969	11984	23579	16274	20564	15400.1	4478.43	17601	16026	18561	17396	1279.87	16873	19680	18436	18329.7	1406.52	23539	23203	20989	22577	1385.47	25922	22299	26477	24899.3	2268.99	0.114532	0.36542	0.488711	0.691314	0.773622	0.29068	0.146456	0.0365659
RSc0467		4119	5511	4167	5947	2904	1713	6534	6690	4698.12	1785.09	3385	3220	3550	3385	165	3077	4038	3222	3445.67	518.074	4127	3991	3890	4002.67	118.93	1678	7637	8104	5806.33	3582.86	-0.502353	-0.309084	-0.264087	0.257872	0.335581	0.572584	0.633944	0.632877
RSc0468	ntpA	1859	2684	2487	2613	1976	1152	2744	3103	2327.25	624.93	1910	1684	2055	1883	186.968	1854	2078	1784	1905.33	153.575	2077	2132	2117	2108.67	28.4312	1263	3550	3709	2840.67	1368.61	-0.344865	-0.155394	-0.183142	0.249062	0.336588	0.688918	0.632988	0.489364
RSc0469		1431	1356	2456	1721	1032	685	1385	1743	1476.12	526.34	1760	1663	1994	1805.67	170.16	1521	1716	1122	1453	302.782	1831	1932	1832	1865	58.0259	713	1576	1748	1345.67	554.614	0.267662	0.11463	0.312446	-0.147002	0.475454	0.782271	0.394612	0.718981
RSc0470		1303	1141	1837	1263	832	109	578	868	991.375	520.775	1297	1211	1445	1317.67	118.361	1124	1084	820	1009.33	165.183	1340	1317	1320	1325.67	12.5033	108	535	691	444.667	301.815	0.394964	0.17548	0.402219	-1.19102	0.621505	0.839872	0.614657	0.131932
RSc0471		1014	638	1590	1157	648	174	487	698	800.75	438.657	1123	1071	1259	1151	97.0773	972	985	694	883.667	164.385	981	907	912	933.333	41.3562	212	339	342	297.667	74.2047	0.505876	0.286751	0.202446	-1.41748	0.39302	0.653599	0.760666	0.0244223
RSc0472		7445	7307	8028	6494	7152	7172	11556	6816	7746.25	1603.29	3605	3238	3838	3560.33	302.484	4835	4434	6876	5381.67	1309.57	3437	3371	3460	3422.67	46.1988	9836	11123	7936	9631.67	1603.3	-1.16626	-0.372532	-1.22516	0.326593	6.19251e-05	0.149978	3.46565e-05	0.193358
RSc0473		32694	26280	12342	16076	17144	18259	15143	14603	19067.6	6882.38	9700	8285	9952	9312.33	898.575	10566	12530	10489	11195	1156.78	16139	16522	16320	16327	191.596	17950	12683	13086	14573	2931.5	-1.08494	-0.648107	-0.277061	-0.360183	0.00729887	0.0978465	0.502874	0.370898
RSc0474		37267	28381	13105	17695	25248	18846	23241	23178	23370.1	7366.52	8105	7154	8716	7991.67	787.143	11522	14937	9451	11970	2770.3	19607	20896	18517	19673.3	1190.89	17407	11850	9998	13085	3855.81	-1.59328	-0.850343	-0.295001	-0.793417	0.00016949	0.02575	0.45292	0.0364121
RSc0475		17143	11329	7330	8154	12416	10362	12716	12209	11457.4	3036.87	3387	2927	3395	3236.33	267.92	5883	9134	4437	6484.67	2405.61	9737	10023	8530	9430	792.432	10344	10953	7410	9569	1894.38	-1.86559	-0.714557	-0.325063	-0.239573	3.14662e-06	0.0273123	0.321104	0.478075
RSc0476		6606	5530	3842	4055	4824	2565	3362	3419	4275.38	1311.29	1254	1202	1327	1261	62.7933	2305	3074	1635	2338	720.067	2381	2567	2390	2446	104.886	2501	3507	2654	2887.33	542.072	-1.80281	-0.761779	-0.85166	-0.567915	8.56621e-06	0.0237911	0.0122678	0.0882263
RSc0477		2116	1144	688	533	960	611	1296	1324	1084	516.954	1172	1141	1281	1198	73.5323	521	477	429	475.667	46.0145	1044	1156	1047	1082.33	63.8148	605	1476	1461	1180.67	498.598	0.137094	-1.02512	-0.0135859	0.121504	0.784168	0.0245583	0.980422	0.808359
RSc0478		2322	1645	2065	1795	1184	1017	1396	1414	1604.75	441.836	2186	2013	2373	2190.67	180.045	1662	1619	1480	1587	95.1262	1869	1856	1978	1901	67	1023	1436	1313	1257.33	212.053	0.418142	0.126042	0.211053	-0.345877	0.0875355	0.650648	0.418873	0.178769
RSc0479		3561	3183	6288	5646	4128	6909	8417	7394	5690.75	1906.5	4110	4014	4472	4198.67	241.531	4597	4175	3958	4243.33	324.934	3234	3441	3342	3339	103.533	7127	9018	8362	8169	960.16	-0.488586	-0.301095	-0.82345	0.512869	0.205997	0.453091	0.0337792	0.159382
RSc0480	gdhA	58727	53878	53889	46353	54712	77441	45645	59762	56300.9	9939.03	58290	53413	61086	57596.3	3883.25	53367	63673	74004	63681.3	10318.5	54169	55523	57852	55848	1862.89	83346	57420	46442	62402.7	18949.8	-0.0323332	0.298541	-0.0805641	0.170437	0.936082	0.372827	0.835795	0.635984
RSc0481		53692	63627	38066	29779	65656	72776	50398	56125	53764.9	14336.6	50924	45769	51925	49539.3	3303.34	35956	46164	41926	41348.7	5128.43	71140	73568	63697	69468.3	5143.44	74351	57250	54133	61911.3	10885.2	-0.186823	-0.273298	0.297937	0.208765	0.667769	0.517829	0.459652	0.621203
RSc0482	gltJ	6148	4341	9825	6651	9808	10002	6124	8106	7625.62	2126.53	9564	8504	10153	9407	835.636	9809	9201	10336	9782	567.982	11607	11759	9295	10887	1380.81	10997	7484	8377	8952.67	1825.88	0.236234	0.474964	0.446441	0.24331	0.565019	0.204638	0.236284	0.551921
RSc0483	gltK	6096	4294	9975	6190	6624	7972	4468	5622	6405.12	1859.78	8118	7268	8548	7978	651.383	9400	10612	11132	10381.3	888.741	9060	8800	7257	8372.33	974.616	8797	5145	5935	6625.67	1921.47	0.259222	0.820077	0.328116	0.0789718	0.504414	0.0193604	0.382084	0.856341
RSc0484	gltL	7892	7540	10898	6336	8736	12305	9621	9136	9058	1905.95	10233	9150	10740	10041	812.203	11694	12347	13259	12433.3	786.064	11208	11603	10299	11036.7	668.671	13445	8515	9841	10600.3	2551.21	0.0913385	0.580856	0.225609	0.251464	0.796502	0.0484384	0.483515	0.427435
RSc0485		4466	4889	2696	2510	2872	5697	6468	6168	4470.75	1607.95	4550	4300	5031	4627	371.533	3854	3184	4879	3972.33	853.673	3264	3322	3640	3408.67	202.429	6777	6488	5763	6342.67	522.389	0.00286225	-0.0220871	-0.441121	0.5199	0.995691	0.965689	0.306246	0.19673
RSc0486	ttuD2	1124	835	1016	713	696	102	765	712	745.375	303.208	1111	1103	1113	1109	5.2915	727	872	697	765.333	93.586	897	880	851	876	23.2594	98	737	915	583.333	429.63	0.569395	0.198651	0.222861	-0.389647	0.398076	0.795346	0.769199	0.602063
RSc0487	pyrC	2087	2065	2539	1468	1640	1522	2794	2072	2023.38	474.292	2438	2188	2498	2374.67	164.418	2111	2628	2165	2301.33	284.187	3001	3048	2854	2967.67	101.204	1402	1979	2169	1850	399.441	0.204476	0.328741	0.522984	-0.125096	0.307942	0.0890262	0.00671835	0.564963
RSc0488		1170	558	1235	924	520	481	550	703	767.625	303.256	1009	906	1028	981	65.643	843	1011	873	909	89.5991	1002	943	930	958.333	38.371	449	424	437	436.667	12.5033	0.333191	0.394374	0.296898	-0.777349	0.35653	0.264948	0.417923	0.0345847
RSc0489		3070	3249	2232	2153	1672	3149	2826	3473	2728	634.941	3304	3047	3425	3258.67	193.035	2670	2324	2140	2378	269.095	3851	3753	3724	3776	66.5507	3333	3053	3132	3172.67	144.362	0.209691	-0.0743584	0.418989	0.230237	0.476837	0.822411	0.125752	0.428325
RSc0490	rplM	14727	21684	10563	6164	9696	20662	15580	22009	15135.6	6000.22	54292	48582	52603	51825.7	2933.29	32601	28076	35886	32187.7	3921.37	38731	33165	37437	36444.3	2912.75	18770	19836	20761	19789	996.332	1.72694	1.22402	1.21528	0.385787	0.000151487	0.00530824	0.00565404	0.416369
RSc0491	rpsI	13377	18752	13143	6849	7856	21695	20079	22230	15497.6	6077.44	52229	46691	54397	51105.7	3973.92	30779	25592	33201	29857.3	3887.33	41734	37880	40737	40117	2000.41	17993	19532	22229	19918	2144.22	1.67651	1.08784	1.3254	0.362928	0.000169146	0.0113619	0.00220653	0.437178
RSc0492		2372	2472	2281	1337	1960	2032	2175	2628	2157.12	398.179	3050	3277	3434	3253.67	193.06	2812	2481	2141	2478	335.51	2956	2772	3017	2915	127.542	2259	2572	2595	2475.33	187.703	0.55731	0.33057	0.393708	0.206688	0.00497639	0.0963543	0.0461342	0.316978
RSc0493		3993	3216	2624	1866	3632	4445	4373	4910	3632.38	1019.91	3876	3941	4410	4075.67	291.359	4432	4487	3213	4044	720.192	4324	4424	4269	4339	78.5812	4138	4371	4325	4278	123.406	0.119716	0.269922	0.206561	0.240736	0.748347	0.425608	0.557862	0.48504
RSc0494		10717	23818	5955	4740	7176	26773	15695	16326	13900	8242.4	7577	7390	7546	7504.33	100.221	8826	7581	7551	7986	727.616	11092	11561	12199	11617.3	555.646	18667	14436	14712	15938.3	2367.12	-0.966244	-0.705511	-0.343189	0.188621	0.177543	0.330162	0.654405	0.809079
RSc0495	anmK	3297	3951	4494	3284	2488	1418	3570	3035	3192.12	933.58	3529	3411	3969	3636.33	294.077	2956	3380	2470	2935.33	455.352	2669	2796	2818	2761	80.4301	1555	3508	3696	2919.67	1185.57	0.160679	0.0160883	-0.239626	-0.147304	0.655292	0.968439	0.498621	0.690907
RSc0496	tyrS	3532	2634	2734	2028	1856	2647	2295	2434	2520	512.702	3881	3562	4285	3909.33	362.332	2546	3138	2724	2802.67	303.739	3901	4228	4436	4188.33	269.697	3070	2765	2904	2913	152.699	0.592364	0.285922	0.688909	0.229631	0.0047163	0.178351	0.00117895	0.289661
RSc0497	dtd	1406	1050	1381	1151	968	667	838	1021	1060.25	252.093	1420	1306	1728	1484.67	218.306	1055	1144	1192	1130.33	69.515	1546	1611	1695	1617.33	74.7016	641	970	1015	875.333	204.182	0.446739	0.237457	0.570941	-0.282496	0.061275	0.344538	0.0164389	0.266668
RSc0498		788	699	983	843	696	511	697	795	751.5	137.236	813	752	925	830	87.7439	710	635	727	690.667	48.9524	855	948	949	917.333	53.9846	487	740	712	646.333	138.695	0.101333	0.0198728	0.243507	-0.226976	0.676469	0.940805	0.26657	0.317033
RSc0499	gpmB	1649	1438	1417	1266	928	478	967	1107	1156.25	368.895	1232	1227	1378	1279	85.773	973	973	941	962.333	18.4752	1271	1359	1372	1334	54.9454	477	954	924	785	267.157	0.119703	-0.116083	0.176106	-0.569226	0.765009	0.77593	0.647155	0.112599
RSc0500	ruvB	2927	2718	1684	1312	1624	1905	3410	3032	2326.5	783.651	2198	2068	2245	2170.33	91.6861	1398	1667	1524	1529.67	134.589	2802	2892	3049	2914.33	125.005	2287	4103	3666	3352	947.845	-0.123404	-0.455492	0.296347	0.524765	0.739341	0.168334	0.368087	0.0920446
RSc0501	ruvA	1261	982	1187	1100	968	1508	1357	1341	1213	190.218	1169	1142	1316	1209	93.6429	915	914	847	892	38.9744	832	770	943	848.333	87.6489	1745	1476	1318	1513	215.891	-0.0586689	-0.323961	-0.572701	0.334843	0.842286	0.201199	0.0239542	0.169088
RSc0502	glpQ	1882	3473	1859	1757	3376	6358	7077	4978	3845	2089.44	843	734	908	828.333	87.9223	1219	1294	1192	1235	52.8488	870	969	899	912.667	50.8953	5711	5317	4939	5322.33	386.028	-2.28555	-1.53391	-2.14755	0.461982	0.00108689	0.017887	0.00181812	0.451439
RSc0503	ruvC	675	459	413	284	248	405	649	676	476.125	172.244	628	559	604	597	35.0286	411	405	334	383.333	42.8291	657	666	631	651.333	18.1751	342	523	630	498.333	145.576	0.313761	-0.15964	0.434507	0.0752133	0.368605	0.679122	0.195912	0.852856
RSc0504	purH	3015	3301	2494	1492	2384	2796	1544	2257	2410.38	647.271	7285	6379	7236	6966.67	509.524	3480	4788	5061	4443	845.079	8017	7681	6410	7369.33	847.623	2963	1988	2401	2450.67	489.394	1.47736	1.01081	1.55658	0.0450718	4.5054e-05	0.00322602	2.1813e-05	0.918377
RSc0505	fis	397	381	291	148	192	457	418	628	364	153.161	644	537	506	562.333	72.404	301	398	440	379.667	71.2905	570	459	595	541.333	72.3901	742	843	964	849.667	111.15	0.602303	0.213989	0.53914	1.2338	0.178893	0.674661	0.234557	0.00479626
RSc0506		1247	1146	1128	927	752	1386	2216	2285	1385.88	567.353	1748	1715	1890	1784.33	92.9857	1105	1195	1320	1206.67	107.974	1250	1146	1273	1223	67.6683	2072	3602	3479	3051	850.066	0.338321	-0.0447963	-0.210179	1.13379	0.384537	0.924717	0.620964	0.0019721
RSc0507		1330	799	1619	1308	632	174	496	799	894.625	485.594	1073	1131	1194	1132.67	60.5172	1063	1095	737	965	198.101	901	1047	977	975	73.0205	161	512	611	428	236.468	0.328317	0.254542	0.105384	-1.08464	0.638864	0.722826	0.892715	0.110461
RSc0508	ubiH	2575	2760	4134	3697	3136	420	2101	2484	2663.38	1124.58	3322	3115	3616	3351	251.756	2755	3709	2129	2864.33	795.654	1723	1924	2114	1920.33	195.526	476	1830	1925	1410.33	810.549	0.295787	0.224397	-0.512055	-0.964065	0.667135	0.752298	0.451797	0.144846
RSc0509	pepP	5196	8273	6270	4982	7104	1559	10676	7517	6447.12	2684.09	4614	4041	4997	4550.67	481.137	4085	5018	3240	4114.33	889.363	5471	5527	5694	5564	116.013	1648	8379	7992	6006.33	3779.38	-0.528887	-0.513238	-0.240046	-0.145248	0.373924	0.388953	0.705174	0.825421
RSc0510		1000	599	1066	834	672	211	595	724	712.625	267.887	569	545	620	578	38.3014	647	669	543	619.667	67.3003	338	347	350	345	6.245	252	662	610	508	223.222	-0.319276	-0.0516005	-1.06707	-0.501324	0.507509	0.925159	0.0220653	0.277279
RSc0511		841	534	1304	847	440	117	373	559	626.875	363.59	1186	1116	1289	1197	87.023	738	845	897	826.667	81.0699	900	954	886	913.333	35.9073	84	347	383	271.333	163.231	0.925061	0.57236	0.531878	-1.22903	0.143009	0.39302	0.431219	0.0816492
RSc0512		330	228	451	310	272	111	152	302	269.5	106.875	606	612	715	644.333	61.2726	345	389	415	383	35.3836	411	425	417	417.667	7.02377	90	177	212	159.667	62.8198	1.23164	0.663298	0.603991	-0.766852	0.00277531	0.110165	0.148095	0.0869264
RSc0513		692	683	1085	862	416	255	498	763	656.75	262.763	1532	1435	1662	1543	113.899	877	956	943	925.333	42.3596	1047	1023	1148	1072.67	66.335	286	578	740	534.667	230.081	1.20832	0.64794	0.680718	-0.311061	0.00344083	0.120875	0.101727	0.511063
RSc0514		1766	2361	1801	1416	1224	1290	2485	2400	1842.88	516.821	2715	2413	2728	2618.67	178.231	1439	1979	1648	1688.67	272.287	2466	2684	2897	2682.33	215.505	1526	3038	3439	2667.67	1008.84	0.478034	0.0156833	0.507397	0.516357	0.0872199	0.965282	0.0688243	0.0638473
RSc0515		8436	8683	9513	5651	7696	6127	7537	8227	7733.75	1296.31	9783	9383	10510	9892	571.352	8875	9010	8772	8885.67	119.358	8438	8512	9446	8798.67	561.827	6568	8119	7632	7439.67	793.186	0.319243	0.339331	0.145825	-0.0493644	0.0533648	0.0396887	0.406908	0.803092
RSc0516	surA	10092	7763	10206	7752	8616	4567	7699	7342	8004.62	1774.78	9507	8942	9898	9449	480.632	9815	11741	9377	10311	1257.63	9535	9182	8257	8991.33	659.99	4763	6509	5681	5651	873.387	0.207574	0.50048	0.133089	-0.496278	0.369812	0.0217936	0.587584	0.030644
RSc0517	pdxA	1471	1424	2043	1549	1592	911	1924	1726	1580	346.184	1798	1699	2031	1842.67	170.447	1543	1912	1524	1659.67	218.733	1350	1363	1391	1368	20.9523	940	1417	1369	1242	262.639	0.187662	0.206449	-0.243873	-0.349463	0.416891	0.366918	0.289661	0.12246
RSc0518	ksgA	1672	1034	1453	1174	1400	704	1020	1150	1200.88	301.41	1887	1794	2039	1906.67	123.678	1522	1729	1246	1499	242.32	1673	1506	1691	1623.33	102.011	732	871	824	809	70.7036	0.633477	0.449321	0.39885	-0.558215	0.0089337	0.0640161	0.101727	0.029348
RSc0519		1954	992	1198	1079	840	443	914	1414	1104.25	444.542	1167	1118	1274	1186.33	79.7768	868	872	867	869	2.64575	1369	1292	1206	1289	81.5414	246	759	689	564.667	278.184	0.0941048	-0.178708	0.212019	-0.978703	0.842459	0.694807	0.629236	0.0202391
RSc0520	gloA	1803	1786	1198	957	1224	1874	1817	2299	1619.75	447.194	1317	1186	1258	1253.67	65.6074	929	954	972	951.667	21.5948	1814	1798	1674	1762	76.629	1141	1396	1228	1255	129.626	-0.410111	-0.632591	0.0759053	-0.365681	0.190392	0.0430713	0.831777	0.245413
RSc0521		1328	410	726	544	232	112	232	327	488.875	390.938	868	893	1030	930.333	87.2143	632	689	573	631.333	58.0029	617	631	731	659.667	62.1718	101	166	217	161.333	58.1406	0.94333	0.553703	0.443748	-1.56399	0.163322	0.444677	0.554215	0.0423861
RSc0522		792	549	649	400	280	257	304	423	456.75	191.496	1069	973	1108	1050	69.4766	773	864	716	784.333	74.6481	1045	924	977	982	60.6548	208	333	320	287	68.7241	1.18787	0.935832	1.08928	-0.655751	0.000942033	0.0081562	0.00223513	0.0857101
RSc0523		1377	1723	979	752	824	910	1163	1025	1094.12	321.202	1380	1273	1484	1379	105.504	1241	1531	1347	1373	146.738	2642	2637	2010	2429.67	363.451	901	1029	1032	987.333	74.7819	0.293419	0.460423	1.10974	-0.141947	0.323674	0.107018	0.000162585	0.667145
RSc0524	glyS	4443	6105	3563	2256	3768	3289	4887	3743	4006.75	1150.87	4499	4095	4418	4337.33	213.739	3580	5375	4489	4481.33	897.525	10683	10604	8150	9812.33	1440.16	3305	3794	4465	3854.67	582.375	0.075332	0.292554	1.24985	-0.0559009	0.837531	0.356168	7.14614e-05	0.882633
RSc0525		1053	962	998	712	648	44	521	565	687.875	330.439	1571	1450	1538	1519.67	62.5486	625	1097	928	883.333	239.149	974	1138	1170	1094	105.148	33	601	798	477.333	397.211	1.13312	0.522001	0.651296	-0.578152	0.180012	0.581708	0.475903	0.562844
RSc0526	glyQ	2646	2978	2138	1486	2000	1889	2108	2527	2221.5	473.023	3798	3282	3702	3594	274.43	2022	2743	2736	2500.33	414.264	4321	4176	5038	4511.67	461.548	2428	3372	3343	3047.67	536.843	0.655373	0.310971	0.97874	0.451188	0.00433668	0.182517	5.54622e-05	0.0484866
RSc0527	lnt	1516	426	747	295	184	45	146	300	457.375	477.857	1030	1158	1187	1125	83.5404	265	359	279	301	50.7149	1048	924	1415	1129	255.325	39	216	284	179.667	126.477	1.34974	-0.386996	1.34755	-1.32071	0.146225	0.737366	0.146889	0.220819
RSc0528		3811	1761	897	497	792	489	946	1366	1319.88	1093.3	1297	1346	1348	1330.33	28.8848	921	938	905	921.333	16.5025	2472	2392	2937	2600.33	294.293	788	1610	2028	1475.33	630.873	0.0343072	-0.324479	0.993269	0.188377	0.966969	0.665849	0.114474	0.805008
RSc0529		2182	2759	1199	736	1552	1740	1499	1567	1654.25	609.327	2751	2338	2764	2617.67	242.286	2147	2390	2404	2313.67	144.507	5132	4837	4471	4813.33	331.135	1500	1329	1671	1500	171	0.61211	0.612657	1.48972	-0.135405	0.120078	0.119808	0.000207433	0.776164
RSc0530	phoH	1493	1566	1375	917	984	1154	993	1335	1227.12	249.135	2507	2096	2585	2396	262.718	1762	2204	2313	2093	291.789	2587	2659	2582	2609.33	43.0852	1213	1389	1688	1430	240.14	0.922803	0.911086	1.04448	0.220203	8.51229e-05	0.000100913	1.57129e-05	0.348687
RSc0531		4182	4025	3465	2928	2672	4642	5586	5451	4118.88	1079.2	4917	4313	5071	4767	400.644	3289	3469	4699	3819	767.398	4180	4383	4887	4483.33	364.022	5237	7750	7911	6966	1499.52	0.169726	0.0425203	0.0773791	0.747588	0.596132	0.906209	0.822165	0.00826342
RSc0532		4502	4700	3312	3266	2352	3839	6748	6755	4434.25	1609.3	5345	4623	5237	5068.33	389.432	2942	3352	4238	3510.67	662.409	4123	4431	5049	4534.33	471.569	4883	9263	7792	7312.67	2229	0.165686	-0.17504	-0.000481342	0.714993	0.678076	0.665479	0.999084	0.0377661
RSc0533		2012	2365	1391	1205	1512	352	2686	2525	1756	789.236	2444	2080	2386	2303.33	195.574	1226	1730	1423	1459.67	253.993	2565	2635	3005	2735	236.432	353	2847	2636	1945.33	1383.03	0.381693	-0.105892	0.624851	0.109121	0.571956	0.891646	0.319171	0.886296
RSc0534		2007	1856	1962	1543	1512	951	2529	2372	1841.5	505.24	367	394	412	391	22.6495	1009	1223	1019	1083.67	120.77	260	312	347	306.333	43.7759	793	1684	1661	1379.33	507.91	-2.25361	-0.615521	-2.61394	-0.425347	2.56811e-08	0.0296139	2.64487e-09	0.130576
RSc0536	fabG	2617	3051	2631	2653	2624	450	2051	3133	2401.25	853.565	1483	1334	1591	1469.33	129.044	872	1063	634	856.333	214.929	1096	1551	1343	1330	227.778	503	3101	3387	2330.33	1588.96	-0.73948	-1.36152	-0.8887	-0.0974923	0.242956	0.0346235	0.159481	0.895038
RSc0537	fadE	5224	5574	6971	7130	8232	2835	5816	6446	6028.5	1613.72	3815	3787	4497	4033	402.08	2672	2579	1586	2279	601.954	1133	1457	1228	1272.67	166.554	2900	7455	8038	6131	2813.27	-0.630711	-1.2972	-2.29842	-0.0230611	0.100788	0.00155766	2.90401e-06	0.959866
RSc0538		8123	7584	9779	9483	13344	2045	8865	7636	8357.38	3149.41	4296	4225	4384	4301.67	79.6513	3089	4064	4081	3744.67	567.888	1435	1664	1582	1560.33	116.027	2466	10469	9770	7568.33	4432.55	-0.998371	-1.02147	-2.46894	-0.199911	0.080869	0.0744408	0.000204861	0.751726
RSc0539	rhlE1	1594	919	1256	330	728	459	1057	1387	966.25	444.716	3046	2788	3246	3026.67	229.611	1612	2315	2093	2006.67	359.364	3721	3274	4193	3729.33	459.557	519	1289	1495	1101	514.443	1.65868	1.24179	1.95725	0.202505	0.000265449	0.00497586	3.18998e-05	0.6963
RSc0540		866	567	1041	274	384	172	511	543	544.75	290.121	1962	1812	2086	1953.33	137.205	1223	1371	1269	1287.67	75.7452	1802	1527	1747	1692	145.516	118	378	498	331.333	194.251	1.85838	1.43155	1.64962	-0.709214	0.000286787	0.00412701	0.00107994	0.199872
RSc0541		1020	1737	838	643	1032	759	1594	1427	1131.25	405.977	579	519	612	570	47.1487	584	668	411	554.333	131.043	672	752	665	696.333	48.3356	802	1721	1314	1279	460.499	-1.02587	-0.908759	-0.740122	0.157524	0.0102401	0.0213499	0.0576151	0.708875
RSc0542		1388	2050	2361	1399	1784	1057	1848	1424	1663.88	423.508	1152	1112	1333	1199	117.758	1400	1478	944	1274	288.437	914	909	882	901.667	17.2143	1108	1445	1179	1244	177.654	-0.513875	-0.267196	-0.926103	-0.415619	0.0615513	0.343778	0.00138197	0.130576
RSc0543		550	206	268	140	152	139	189	163	225.875	137.798	123	138	152	137.667	14.5029	123	146	96	121.667	25.0267	130	152	147	143	11.5326	151	184	212	182.333	30.5341	-0.710187	-0.729117	-0.660737	-0.267534	0.127139	0.11762	0.155747	0.592174
RSc0544		507	381	636	511	344	317	515	359	446.25	111.896	363	353	435	383.667	44.7363	347	412	321	360	46.8722	514	607	598	573	51.2933	273	320	232	275	44.0341	-0.254556	-0.17701	0.321416	-0.679052	0.356619	0.538224	0.218054	0.0127382
RSc0545		1030	1030	1098	863	1272	351	1271	982	987.125	292.232	980	978	1053	1003.67	42.7356	799	933	612	781.333	161.228	1105	1208	1256	1189.67	77.1514	399	612	516	509	106.672	-0.00534508	-0.208992	0.233734	-0.953459	0.990458	0.601599	0.543593	0.011802
RSc0546		97	12	14	6	8	12	18	16	22.875	30.2061	8	3	2	4.33333	3.21455	4	6	8	6	2	7	8	10	8.33333	1.52753	14	28	26	22.6667	7.57188	-2.31762	-1.68655	-1.40757	0.0479119	0.0422263	0.121974	0.180908	0.967205
RSc0547		5201	2280	12238	8336	26016	12200	20124	21009	13425.5	8294.4	2311	2220	2401	2310.67	90.5005	9445	12116	3011	8190.67	4680.31	1456	2261	1913	1876.67	403.728	10400	10166	10019	10195	192.148	-2.59291	-0.641537	-2.90236	-0.396469	0.00473898	0.451797	0.00214814	0.654318
RSc0548		130	80	289	256	80	39	161	232	158.375	92.0884	95	80	86	87	7.54983	189	165	104	152.667	43.8216	54	64	68	62	7.2111	18	118	112	82.6667	56.0833	-0.874745	0.0892921	-1.37047	-0.97172	0.23887	0.91707	0.0686985	0.19049
RSc0549		911	892	1212	918	704	386	1726	1597	1043.25	447.913	535	464	537	512	41.5812	1101	1093	599	931	287.548	314	390	375	359.667	40.2534	314	961	873	716	350.912	-1.03508	-0.0212363	-1.55001	-0.553121	0.029006	0.969766	0.00197455	0.238963
RSc0550		1804	3374	3922	2559	3232	1293	6160	4782	3390.75	1582.14	1783	1726	1964	1824.33	124.267	2952	2516	1647	2371.67	664.365	1067	1267	1153	1162.33	100.326	985	3878	3843	2902	1660.26	-0.913898	-0.378446	-1.56894	-0.256281	0.0905411	0.502874	0.00574012	0.659501
RSc0551	recA	15764	15142	12516	11342	9240	9551	7329	12028	11614	2902.74	16226	16078	17747	16683.7	923.842	12594	12188	10074	11618.7	1353.04	25955	25049	25046	25350	523.948	10499	10584	9739	10274	465.269	0.480069	0.124688	1.08015	-0.163524	0.0738979	0.687621	0.000115263	0.595113
RSc0552	recX	597	468	434	321	320	291	239	367	379.625	115.14	462	486	555	501	48.2804	391	427	357	391.667	35.0048	584	579	604	589	13.2288	309	335	377	340.333	34.3123	0.366427	0.18097	0.597066	-0.145002	0.20919	0.571464	0.0353873	0.661744
RSc0553		2233	1604	2178	1242	936	1468	1756	1836	1656.62	443.308	4703	4486	5011	4733.33	263.811	2682	2088	2533	2434.33	309.047	3027	3047	3123	3065.67	50.6491	1562	2244	2519	2108.33	492.713	1.49418	0.71629	0.86356	0.356001	1.03747e-07	0.00250738	0.000355704	0.134334
RSc0554	sucC	19437	16937	14157	6960	15352	24374	9457	10707	14672.6	5670.53	46238	39075	44728	43347	3775.91	26537	34577	28827	29980.3	4142.23	73246	69269	72351	71622	2086.32	18059	5031	5919	9669.67	7278.93	1.49395	1.13234	2.21539	-0.532605	0.00431729	0.0303458	5.93079e-05	0.369016
RSc0555	sucD	13524	12096	12040	5970	13736	23660	11258	10931	12901.9	4969.19	32822	26996	30455	30091	2930.01	20651	28350	26624	25208.3	4040.02	59956	57431	58054	58480.3	1315.38	18906	4422	4842	9390	8243.77	1.14729	1.06785	2.10235	-0.382131	0.0343908	0.0494563	0.000184105	0.549592
RSc0556		440	299	532	342	288	429	445	454	403.625	85.1971	446	487	512	481.667	33.3217	412	425	370	402.333	28.746	522	457	461	480	36.428	402	414	415	410.333	7.23418	0.221615	0.130351	0.213227	0.0409416	0.348685	0.607921	0.370184	0.884225
RSc0557	pilA1	300	196	539	267	376	440	498	764	422.5	180.812	574	624	708	635.333	67.7151	528	424	502	484.667	54.1233	441	486	393	440	46.5081	636	394	350	460	154	0.559159	0.35041	0.0266271	0.18515	0.208325	0.457793	0.96224	0.716056
RSc0558	pilA	23838	12475	43736	24088	33472	37316	23896	32386	28900.9	9765.76	83670	72950	84182	80267.3	6342.17	77019	67428	75871	73439.3	5237.52	71379	59566	65619	65521.3	5907.11	47859	13461	10590	23970	20738.2	1.41969	1.47172	1.12559	-0.174022	0.00550325	0.00404141	0.0275583	0.784587
RSc0559		1385	578	1966	1378	952	1248	1012	1151	1208.75	403.642	2061	2036	2379	2158.67	191.223	1858	1585	2021	1821.33	220.301	2405	2428	2413	2415.33	11.6762	1361	860	747	989.333	326.794	0.796438	0.738088	0.956311	-0.237268	0.0317386	0.0468156	0.00990977	0.582266
RSc0560	moaC	1119	1958	1095	767	1072	1633	1263	1288	1274.38	368.583	1670	1583	1694	1649	58.4038	1085	914	915	971.333	98.4395	1845	1793	1876	1838	41.9404	1758	1423	1290	1490.33	241.156	0.310782	-0.280395	0.462277	0.23486	0.403602	0.472898	0.193909	0.544913
RSc0561		3443	2952	4121	3876	3024	1581	3452	3408	3232.12	772.419	2775	2603	3116	2831.33	261.098	2965	3034	2563	2854	254.364	2551	2646	2697	2631.33	74.0968	1551	2615	2239	2135	539.57	-0.226377	-0.0443581	-0.334245	-0.604997	0.422488	0.892059	0.221273	0.0265497
RSc0562		1109	133	231	129	88	69	177	181	264.625	345.162	218	208	250	225.333	21.9393	174	143	141	152.667	18.5023	310	262	265	279	26.8887	85	196	223	168	73.1369	-0.172336	-0.558772	0.136554	-0.587552	0.875054	0.582311	0.900441	0.561165
RSc0563		1835	1176	1194	797	968	755	1377	1329	1178.88	351.018	1301	1257	1481	1346.33	118.682	1050	1155	919	1041.33	118.238	1659	1639	1692	1663.33	26.7644	682	1230	1294	1068.67	336.389	0.174491	-0.0279101	0.477511	-0.13881	0.507243	0.92763	0.0457269	0.613813
RSc0564		2664	3187	1536	1187	1960	2779	3542	3487	2542.75	891.779	2018	1690	2012	1906.67	187.663	1382	1582	1301	1421.67	144.639	2834	2833	3036	2901	116.914	2506	3190	3082	2926	367.717	-0.456991	-0.710778	0.145703	0.202004	0.254845	0.074403	0.739371	0.633569
RSc0565	rfaF	4523	5450	2791	2268	2592	3623	4434	5110	3848.88	1207.11	3938	3496	4109	3847.67	316.326	2682	3348	2866	2965.33	343.932	5089	5368	5401	5286	171.403	3814	4990	5020	4608	687.788	-0.0378577	-0.241419	0.417137	0.260542	0.924333	0.485176	0.185153	0.432678
RSc0566		3355	10975	1979	1791	3696	4807	4784	4915	4537.75	2876.33	2655	2163	2594	2470.67	268.187	1664	2431	2063	2052.67	383.604	3752	3931	4032	3905	141.799	5428	5576	5272	5425.33	152.018	-0.945492	-1.03944	-0.288112	0.244783	0.1476	0.112203	0.683051	0.724054
RSc0567	ilvE1	10514	23608	5863	5964	9448	13304	15630	14649	12372.5	5835.2	7137	6333	6995	6821.67	429.112	4892	6580	6563	6011.67	969.697	7608	8278	8691	8192.33	546.559	15040	17065	15777	15960.7	1024.92	-0.915348	-0.919268	-0.65705	0.358484	0.0845137	0.0831888	0.215509	0.502146
RSc0568		1247	964	928	757	384	95	664	708	718.375	356.306	713	733	787	744.333	38.2797	584	476	616	558.667	73.3576	551	483	582	538.667	50.6392	143	749	699	530.333	336.371	0.0517009	-0.178108	-0.418977	-0.45779	0.950048	0.826513	0.585492	0.548169
RSc0569		306	112	274	170	88	13	100	150	151.625	97.5763	250	219	315	261.333	48.9932	163	109	155	142.333	29.1433	238	210	241	229.667	17.0978	23	104	127	84.6667	54.6291	0.794003	0.111419	0.612509	-0.838605	0.310003	0.909272	0.451509	0.330373
RSc0570		430	154	348	234	56	37	123	165	193.375	137.417	346	385	432	387.667	43.062	221	185	208	204.667	18.23	300	301	286	295.667	8.3865	31	88	122	80.3333	45.9819	1.02091	0.279237	0.627556	-1.25141	0.151888	0.741054	0.407486	0.120806
RSc0571	pgk	8782	10402	5130	3630	6568	9652	10035	11069	8158.5	2721.7	7019	6197	6983	6733	464.538	4147	4721	4949	4605.67	413.252	12047	12382	12906	12445	432.951	10531	13117	13376	12341.3	1573.13	-0.321662	-0.689894	0.560133	0.591977	0.44209	0.0869264	0.139627	0.116952
RSc0572	pykA1	7045	9366	6947	5365	7376	7207	7750	8762	7477.25	1213.33	8600	7851	8717	8389.33	469.866	6377	7597	7713	7229	740.13	10035	10162	9768	9988.33	201.103	6759	7700	8327	7595.33	789.223	0.116981	0.0804741	0.364645	0.0164694	0.63442	0.752298	0.0932844	0.951236
RSc0573	fbaA	18840	16521	9975	7808	12672	16793	12892	13362	13607.9	3670.18	14031	12617	13684	13444	736.919	12782	15625	14375	14260.7	1424.94	19489	19410	18952	19283.7	289.935	14450	9187	9464	11033.7	2961.87	-0.0676853	0.190348	0.448029	-0.269493	0.87404	0.62094	0.195331	0.477505
RSc0574	hemH	2517	2413	1617	1215	2048	4057	3287	3651	2600.62	995.023	3189	2854	3270	3104.33	220.546	1866	2506	2473	2281.67	360.356	4208	4351	4647	4402	223.9	4334	4217	4635	4395.33	215.644	0.19895	-0.0661697	0.698716	0.754023	0.683051	0.902466	0.0973588	0.0723509
RSc0575	purE	1366	982	1159	962	672	612	1064	1533	1043.75	314.417	2195	2006	2292	2164.33	145.445	1223	1476	1489	1396	149.963	2499	2419	2533	2483.67	58.5263	707	1372	1402	1160.33	392.885	1.03504	0.581418	1.23052	0.151383	0.000190771	0.029457	1.93707e-05	0.618457
RSc0576	purK	3220	3183	3288	2149	1872	2570	2410	3220	2739	560.338	4707	4150	4958	4605	413.544	2899	3593	3763	3418.33	457.718	5559	5910	5238	5569	336.112	2485	3076	3463	3008	492.533	0.713076	0.465581	0.985299	0.137544	0.000812512	0.0253353	1.40092e-05	0.552539
RSc0577		1786	1535	2451	1850	1152	1340	1103	1546	1595.38	438.11	2426	2371	2712	2503	183.076	1657	1715	2036	1802.67	204.143	2189	2281	1786	2085.33	263.28	1234	1187	1329	1250	72.3395	0.609269	0.321142	0.344029	-0.338545	0.0279864	0.264623	0.228943	0.255343
RSc0580		2883	2887	3469	2527	4744	3141	4589	3624	3483	808.84	2003	1999	2312	2104.67	179.567	2099	2108	2050	2085.67	31.2143	1244	1344	1290	1292.67	50.0533	2767	2984	2265	2672	368.794	-0.778654	-0.615856	-1.48501	-0.376027	0.00713607	0.0303404	1.03195e-05	0.185195
RSc0581		1320	678	875	850	728	986	810	941	898.5	198.405	334	319	391	348	37.9868	745	654	795	731.333	71.4866	288	301	285	291.333	8.5049	1121	897	1187	1068.33	152.004	-1.4138	-0.156417	-1.67109	0.266441	8.09169e-06	0.586935	7.89465e-07	0.310918
RSc0583	mobB2	400	284	599	341	568	426	541	523	460.25	114.273	500	467	547	504.667	40.2036	483	566	487	512	46.8081	743	768	609	706.667	85.5005	425	635	722	594	152.686	0.0908693	0.283594	0.575175	0.353464	0.788691	0.339308	0.0405683	0.222201
RSc0584		1313	1338	1531	1146	1680	1295	3026	2282	1701.38	641.171	1686	1412	1722	1606.67	169.544	1425	1752	1481	1552.67	174.884	2822	2973	2741	2845.33	117.747	1395	3347	3349	2697	1127.57	-0.114941	0.00808764	0.707811	0.640085	0.782311	0.985272	0.0369361	0.0603718
RSc0585		2063	1852	2229	2572	1536	773	2655	2421	2012.62	624.65	1849	2008	2182	2013	166.556	1768	1555	1769	1697.33	123.265	1150	1205	1273	1209.33	61.6144	871	2693	2620	2061.33	1031.5	-0.0269012	-0.0931654	-0.767071	0.00283121	0.955175	0.842781	0.0599671	0.995564
RSc0586		11682	20073	21669	16111	35352	38904	42294	28885	26871.2	11202.1	14163	13864	14902	14309.7	534.317	17142	16827	11853	15274	2966.86	12573	14225	13053	13283.7	849.813	42895	46291	37805	42330.3	4271.09	-0.980913	-0.727759	-1.09421	0.637633	0.063156	0.165898	0.0393292	0.194064
RSc0587		2974	2541	4055	3371	4320	7777	6087	6901	4753.25	1933.92	2457	2448	2734	2546.33	162.586	2983	2270	1823	2358.67	585.061	3124	3429	3102	3218.33	182.774	8399	7207	6000	7202	1199.51	-0.966149	-0.913203	-0.632434	0.604019	0.0492115	0.0625926	0.196108	0.186964
RSc0588		2799	2040	4386	3623	1768	1512	2721	2887	2717	960.133	2928	2839	3202	2989.67	189.194	3033	2574	2065	2557.33	484.215	2020	2070	2111	2067	45.5741	1520	3059	3034	2537.67	881.414	0.111187	0.050495	-0.425042	-0.110996	0.781352	0.905235	0.234967	0.784168
RSc0589		882	822	994	903	904	21	605	615	718.25	314.392	832	803	887	840.667	42.6654	487	851	483	607	211.32	423	497	502	474	44.238	15	543	537	365	303.124	0.200064	-0.115424	-0.632628	-1.04625	0.868335	0.927045	0.581865	0.346135
RSc0590		3255	1444	1616	1792	504	1097	1875	1677	1657.5	784.657	419	375	414	402.667	24.0901	1048	1046	878	990.667	97.5773	246	267	290	267.667	22.0076	1162	2060	2091	1771	527.637	-2.04935	-0.583631	-2.64424	0.106337	0.000169974	0.220392	1.04136e-05	0.843596
RSc0591		5530	5091	2508	2565	2592	2354	3328	3398	3420.75	1232.77	1156	1058	1282	1165.33	112.291	2145	2025	1892	2020.67	126.556	895	921	839	885	41.9047	1996	3477	3362	2945	823.867	-1.58678	-0.618328	-1.9848	-0.225112	4.81155e-05	0.0674524	2.94749e-06	0.532109
RSc0592		832	764	2046	1654	1304	709	755	653	1089.62	520.854	2609	2456	2738	2601	141.17	6322	7670	4609	6200.33	1534.12	2128	2621	2501	2416.67	257.092	1004	911	698	871	156.873	1.19992	2.60818	1.08758	-0.310026	0.00958621	8.52387e-07	0.0187912	0.568416
RSc0593		8066	5743	2780	5982	1816	3231	5184	6338	4892.5	2099.12	10364	9798	11223	10461.7	717.503	3984	4450	9514	5982.67	3067.09	8057	7752	11967	9258.67	2350.44	4143	5681	3476	4433.33	1130.81	1.06648	0.47696	0.884692	-0.124831	0.0295025	0.363785	0.0729346	0.840255
RSc0594		1835	937	1701	1536	1000	673	2675	5788	2018.12	1648.58	1836	1891	1826	1851	35	887	1047	928	954	83.1084	2373	2436	2722	2510.33	185.996	920	2077	2375	1790.67	768.6	-0.107039	-0.89557	0.323334	-0.153527	0.895238	0.20024	0.654251	0.846071
RSc0595		7127	1992	4824	2869	5320	5950	4948	13127	5769.62	3390.35	4382	4365	4080	4275.67	169.665	4164	5583	3785	4510.67	947.805	11815	11233	11007	11351.7	416.866	9402	4763	5514	6559.67	2490.01	-0.445301	-0.2127	0.955007	0.263205	0.465799	0.743934	0.0733733	0.670203
RSc0596		410	49	278	135	136	62	179	519	221	168.618	218	187	228	211	21.3776	224	272	203	233	35.3695	329	257	275	287	37.47	116	152	180	149.333	32.0832	-0.0345449	0.275102	0.41051	-0.498145	0.969683	0.737184	0.599872	0.538294
RSc0598		1201	696	926	1165	832	143	371	531	733.125	373.021	164	168	202	178	20.8806	464	429	371	421.333	46.9716	41	47	58	48.6667	8.62168	119	403	375	299	156.512	-2.08074	-0.667277	-3.95281	-1.33626	0.00531361	0.341401	2.02448e-05	0.0570814
RSc0599		2284	2027	2263	1731	1496	544	1986	1923	1781.75	563.399	1682	1683	1815	1726.67	76.5005	1312	1542	1162	1338.67	191.398	1782	1893	2191	1955.33	211.505	617	2252	2172	1680.33	921.742	-0.059771	-0.263318	0.113188	-0.109741	0.908914	0.572757	0.817839	0.825516
RSc0600		152	219	530	344	128	138	320	355	273.25	139.811	286	250	277	271	18.735	209	344	311	288	70.3776	265	271	229	255	22.7156	134	181	213	176	39.7366	-0.0295134	0.233554	-0.120855	-0.621555	0.962381	0.675265	0.840903	0.240194
RSc0601		1036	831	1014	456	600	370	351	498	644.5	279.042	457	486	529	490.667	36.2261	490	651	489	543.333	93.2434	700	749	662	703.667	43.6157	428	464	443	445	18.0831	-0.411683	-0.0996339	0.104106	-0.502902	0.333555	0.835795	0.82555	0.231585
RSc0602		386	537	574	236	128	146	196	193	299.5	176.595	263	259	280	267.333	11.1505	211	270	208	229.667	34.9619	231	219	234	228	7.93725	173	263	261	232.333	51.3939	-0.176125	-0.229811	-0.409978	-0.350546	0.785931	0.716079	0.496981	0.567484
RSc0603		483	534	1436	663	352	114	582	532	587	382.138	632	640	736	669.333	57.8734	546	604	557	569	30.8058	315	350	350	338.333	20.2073	105	554	530	396.333	252.587	0.189374	0.129445	-0.798556	-0.585027	0.805855	0.872117	0.261651	0.419527
RSc0604		3209	4605	5681	4231	7416	4051	5349	4316	4857.25	1286.36	3112	2646	3119	2959	271.089	3868	4931	3999	4266	579.62	4198	4412	3793	4134.33	314.373	3897	5032	4081	4336.67	609.164	-0.777441	-0.0799221	-0.297163	-0.181249	0.0203559	0.834726	0.384002	0.614344
RSc0605	adhC2	6548	9441	7313	5490	12040	15057	14366	10711	10120.8	3565.2	5122	4591	5445	5052.67	431.201	5826	8668	6323	6939	1517.84	10178	10917	9831	10308.7	554.666	14674	11685	10077	12145.3	2332.82	-1.07503	-0.450818	-0.0486664	0.266126	0.022543	0.338878	0.930193	0.580982
RSc0606		133	87	170	129	72	51	101	75	102.25	39.2237	305	290	355	316.667	34.0343	554	712	417	561	147.625	226	273	216	238.333	30.4357	63	155	161	126.333	54.9303	1.60389	2.58608	1.19223	0.287108	6.70914e-05	3.3736e-08	0.0020213	0.500076
RSc0607	gstC	32	22	43	26	16	54	60	62	39.375	17.912	65	65	50	60	8.66025	54	38	38	43.3333	9.2376	32	32	35	33	1.73205	52	94	116	87.3333	32.5167	0.584194	0.276139	-0.290515	1.12978	0.240159	0.618722	0.612278	0.0175025
RSc0609		288	426	397	349	288	554	681	579	445.25	144.771	409	418	456	427.667	24.9466	490	393	476	453	52.4309	355	414	402	390.333	31.1823	882	1039	643	854.667	199.41	-0.108326	0.155843	-0.246104	0.946045	0.809079	0.716853	0.559833	0.00956248
RSc0610		270	249	325	309	320	352	388	330	317.875	43.7507	277	226	255	252.667	25.5799	263	267	245	258.333	11.7189	260	269	288	272.333	14.2945	515	533	387	478.333	79.6074	-0.38722	-0.183725	-0.284137	0.593651	0.146456	0.518558	0.294435	0.0184397
RSc0611	apbE	227	105	206	178	104	63	96	154	141.625	58.4684	157	135	169	153.667	17.2434	141	170	129	146.667	21.0792	149	165	140	151.333	12.6623	103	214	122	146.333	59.3661	0.0977692	0.198688	0.0747387	0.0540779	0.843226	0.667305	0.882633	0.916758
RSc0612		838	51	119	128	32	11	74	84	167.125	274.023	52	61	58	57	4.58258	51	52	53	52	1	51	36	44	43.6667	7.50555	16	145	169	110	82.2861	-1.47051	-1.43089	-1.85873	-0.557038	0.305569	0.319704	0.199606	0.7077
RSc0613		9276	24162	10193	12484	9200	34788	25893	19486	18185.2	9479.03	555	468	596	539.667	65.3631	3619	3471	4265	3785	422.227	247	359	313	306.333	56.2968	41218	57987	75663	58289.3	17224.5	-5.16318	-2.16459	-5.98393	1.62052	2.19214e-07	0.00177902	3.88773e-08	0.00399013
RSc0614		154	160	179	118	104	101	147	147	138.75	28.0395	80	87	107	91.3333	14.0119	103	103	77	94.3333	15.0111	53	81	65	66.3333	14.0475	101	147	149	132.333	27.1539	-0.635909	-0.422804	-1.10053	-0.067088	0.00743773	0.0695664	3.49669e-05	0.802302
RSc0615		874	767	1152	792	768	653	525	636	770.875	188.566	538	605	628	590.333	46.7582	789	856	735	793.333	60.6163	553	540	497	530	29.3087	712	415	297	474.667	213.837	-0.427853	0.166373	-0.587963	-0.642619	0.22572	0.658805	0.0933954	0.0673032
RSc0616		242	192	110	109	128	231	315	268	199.375	77.6438	122	98	112	110.667	12.0554	132	161	192	161.667	30.0056	124	147	144	138.333	12.5033	254	256	278	262.667	13.3167	-0.88338	-0.150808	-0.567626	0.413408	0.0474159	0.761562	0.200799	0.336548
RSc0617		203	76	92	108	96	131	181	156	130.375	45.6788	64	75	92	77	14.1067	137	123	204	154.667	43.2936	69	103	82	84.6667	17.1561	145	112	113	123.333	18.7705	-0.791812	0.415256	-0.658585	-0.0389729	0.0524364	0.289661	0.105014	0.935911
RSc0618	rdgC	1666	942	1315	843	800	1216	1169	1552	1187.88	318.106	1826	1750	1890	1822	70.0857	1166	1100	1140	1135.33	33.2466	1825	1832	2014	1890.33	107.156	1314	1130	1034	1159.33	142.286	0.592354	0.085671	0.639987	0.00601636	0.0155281	0.769096	0.00902127	0.9849
RSc0619		741	351	411	289	536	1007	871	755	620.125	261.396	424	437	433	431.333	6.65833	537	477	385	466.333	76.5593	333	294	340	322.333	24.7857	893	922	890	901.667	17.673	-0.571372	-0.297383	-0.998029	0.541672	0.249172	0.572421	0.0448192	0.245953
RSc0620		1306	762	1020	770	1288	1223	889	861	1014.88	228.7	771	805	748	774.667	28.6764	880	605	523	669.333	186.993	555	531	589	558.333	29.1433	1316	879	843	1012.67	263.31	-0.440934	-0.492177	-0.922613	0.0231328	0.202177	0.153032	0.00898629	0.954653
RSc0621		1559	1005	752	646	1760	793	487	549	943.875	472.251	819	876	774	823	51.1175	873	569	606	682.667	165.868	403	402	469	424.667	38.397	806	490	553	616.333	167.249	-0.251971	-0.355708	-1.21804	-0.59205	0.682813	0.553339	0.0346891	0.301775
RSc0622	dbpA	5576	4796	3255	2470	5856	5122	4719	5292	4635.75	1175.33	4004	3712	4222	3979.33	255.893	4145	4886	2881	3970.67	1013.8	5836	6092	6081	6003	144.731	5765	4714	3497	4658.67	1135.01	-0.273092	-0.121544	0.316206	0.031544	0.467588	0.764661	0.376338	0.941095
RSc0623		1071	2253	850	518	1672	2801	3159	3042	1920.75	1040.18	943	943	1069	985	72.7461	1065	1122	925	1037.33	101.372	1551	1703	1720	1658	93.0537	3485	3075	2229	2929.67	640.488	-1.02085	-0.777946	-0.274039	0.624296	0.136504	0.257595	0.71214	0.334405
RSc0624		571	356	552	409	432	559	479	503	482.625	78.2869	395	401	452	416	31.3209	455	536	388	459.667	74.1103	472	458	454	461.333	9.45163	583	496	457	512	64.5058	-0.26028	0.0470508	-0.113808	0.107056	0.291808	0.870087	0.670687	0.688465
RSc0625		1641	1605	2275	1812	1640	2227	1745	1922	1858.38	263.94	2234	2001	2289	2174.67	152.893	2232	2190	1366	1929.33	488.313	2207	2215	2118	2180	53.8424	2213	1744	1519	1825.33	354.077	0.169455	0.152655	0.169987	-0.008131	0.543917	0.589419	0.542466	0.980429
RSc0626		218	250	500	323	240	407	374	358	333.75	96.013	365	320	372	352.333	28.2194	400	477	284	387	97.1545	491	444	421	452	35.6791	387	360	312	353	37.9868	0.0275446	0.318569	0.385702	0.0941309	0.947478	0.370898	0.266514	0.817094
RSc0627		747	274	548	365	352	406	354	419	433.125	149.022	496	499	514	503	9.64365	524	529	419	490.667	62.1155	532	512	512	518.667	11.547	453	295	233	327	113.437	0.194052	0.321262	0.232712	-0.338839	0.60088	0.353726	0.520704	0.344041
RSc0628		380	46	124	62	48	54	58	86	107.25	113.197	107	102	122	110.333	10.4083	118	114	87	106.333	16.8622	139	132	134	135	3.60555	62	47	38	49	12.1244	0.0769818	0.189352	0.366763	-1.0135	0.933308	0.826554	0.650454	0.204525
RSc0629		61	38	73	32	24	35	42	46	43.875	16.0307	55	44	64	54.3333	10.0167	41	44	43	42.6667	1.52753	90	67	69	75.3333	12.741	33	25	26	28	4.3589	0.288848	0.122573	0.766437	-0.590058	0.409682	0.753705	0.0180641	0.095296
RSc0631		554	430	414	214	416	296	380	361	383.125	100.088	349	378	323	350	27.5136	302	291	248	280.333	28.5365	454	451	490	465	21.7025	326	284	267	292.333	30.3699	-0.151572	-0.311495	0.246058	-0.354239	0.630646	0.287079	0.396155	0.22229
RSc0632		339	233	226	162	168	238	172	220	219.75	57.3977	205	213	192	203.333	10.5987	217	258	154	209.667	52.3864	201	190	227	206	19	270	181	200	217	46.8722	-0.143589	0.0492774	-0.135327	0.021284	0.679458	0.895805	0.698524	0.954638
RSc0633		255	224	228	146	232	193	149	202	203.625	39.4133	158	156	170	161.333	7.57188	191	190	174	185	9.53939	197	162	207	188.667	23.6291	219	160	127	168.667	46.6083	-0.380744	-0.0125195	-0.158571	-0.235542	0.213111	0.973054	0.633294	0.459509
RSc0634		1390	612	1085	761	376	527	481	602	729.25	342.557	625	668	750	681	63.5059	781	733	481	665	161.146	570	629	628	609	33.7787	514	487	549	516.667	31.0859	-0.112568	0.010879	-0.278136	-0.456591	0.814774	0.983084	0.534351	0.284467
RSc0635		487	319	559	316	464	347	281	360	391.625	98.9747	451	508	573	510.667	61.0437	424	316	250	330	87.8408	434	433	458	441.667	14.1539	346	330	260	312	45.7384	0.342273	-0.123995	0.12984	-0.303349	0.245578	0.713245	0.69506	0.327846
RSc0636		84	127	118	72	56	75	101	84	89.625	24.0531	90	119	105	104.667	14.5029	91	46	49	62	25.1595	46	66	54	55.3333	10.0664	71	75	57	67.6667	9.45163	0.193784	-0.397869	-0.737578	-0.383714	0.602063	0.264045	0.0371925	0.281815
RSc0639		787	539	416	333	392	707	685	789	581	184.625	765	694	811	756.667	58.9435	427	355	451	411	49.96	613	588	673	624.667	43.6845	675	917	1027	873	180.078	0.343759	-0.350932	0.0643642	0.583049	0.326667	0.335812	0.877958	0.0811627
RSc0641	groES	31717	37603	25348	24672	23808	88240	41101	55523	41001.5	21867.8	41627	40766	42478	41623.7	856.005	27019	24762	24531	25437.3	1374.62	45895	45479	46428	45934	475.701	96821	77821	68465	81035.7	14448.7	-0.0593964	-0.597641	0.0768964	0.972628	0.932145	0.312238	0.910414	0.0662581
RSc0642	groEL	119727	152749	61174	70547	98040	357159	137726	178478	146950	93830.2	120841	118343	122199	120461	1955.88	84104	100776	78270	87716.7	11679.8	270691	271449	269669	270603	893.257	379719	235656	246135	287170	80320.9	-0.382202	-0.676195	0.779277	0.95443	0.612278	0.346135	0.231955	0.135369
RSc0643		2630	2856	5439	5211	5256	4591	6994	5043	4752.5	1422.85	2815	2632	2982	2809.67	175.061	2989	3053	2568	2870	263.49	2107	2262	2049	2139.33	110.12	5106	7879	7371	6785.33	1476.36	-0.81484	-0.61568	-1.21174	0.486744	0.0303436	0.0984244	0.00209598	0.169069
RSc0644		1652	1518	2857	2570	2712	1137	1877	1882	2025.62	619.711	1236	1190	1403	1276.33	112.082	1614	2157	1508	1759.67	348.158	1072	1138	966	1058.67	86.7717	1243	3028	2839	2370	980.575	-0.718222	-0.0909683	-0.989657	0.182567	0.0609636	0.836885	0.0115744	0.655192
RSc0645		212	76	268	194	104	239	159	171	177.875	64.9427	86	87	85	86	1	114	143	137	131.333	15.308	66	65	70	67	2.64575	263	264	238	255	14.7309	-1.08723	-0.305024	-1.45465	0.53227	0.0180603	0.520965	0.00242856	0.209091
RSc0646		402	301	417	345	176	383	326	397	343.375	78.7563	198	210	226	211.333	14.0475	368	275	236	293	67.8159	106	118	127	117	10.5357	351	398	425	391.333	37.4477	-0.738826	-0.102773	-1.59747	0.19283	0.0157359	0.763982	1.02454e-05	0.541938
RSc0647		1657	323	671	555	328	510	597	583	653	424.425	331	334	371	345.333	22.2785	503	361	326	396.667	93.7354	215	199	195	203	10.583	524	596	574	564.667	36.8963	-0.916727	-0.549514	-1.68537	-0.160676	0.0757565	0.290085	0.0023318	0.781952
RSc0648		1073	303	173	83	304	232	368	312	356	303.568	132	112	115	119.667	10.7858	122	149	93	121.333	28.006	197	236	252	228.333	28.2902	246	412	336	331.333	83.0983	-1.55565	-1.38166	-0.633711	-0.0622706	0.0377619	0.0624082	0.393417	0.941095
RSc0649	tadG1	206	150	130	80	104	163	207	169	151.125	45.231	56	39	64	53	12.7671	70	71	65	68.6667	3.21455	88	77	82	82.3333	5.50757	176	205	186	189	14.7309	-1.54825	-0.994297	-0.90669	0.340165	5.83964e-05	0.00423015	0.00821757	0.296757
RSc0650	tadC1	262	172	197	157	176	162	233	201	195	36.6372	75	66	91	77.3333	12.6623	107	126	96	109.667	15.1767	96	104	134	111.333	20.0333	200	215	200	205	8.66025	-1.37074	-0.696331	-0.846021	0.0916266	3.52495e-07	0.00150209	0.000204973	0.692377
RSc0651	tadB1	206	167	206	165	168	144	245	162	182.875	33.0991	89	102	102	97.6667	7.50555	112	147	96	118.333	26.0832	101	112	108	107	5.56776	166	181	243	196.667	40.8207	-0.93728	-0.504198	-0.813398	0.108054	0.000130868	0.0243457	0.000593553	0.655192
RSc0652	cpaF1	372	348	378	340	328	410	460	374	376.25	42.4592	175	196	199	190	13.0767	249	353	209	270.333	74.3326	236	245	267	249.333	15.9478	502	457	509	489.333	28.2194	-1.03357	-0.372049	-0.648954	0.38491	6.67722e-05	0.108126	0.00612509	0.0824231
RSc0653	cpaE1	367	331	327	253	376	352	428	361	349.375	49.9569	152	143	145	146.667	4.72582	212	305	148	221.667	78.9451	208	246	212	222	20.8806	440	467	492	466.333	26.0064	-1.29555	-0.555382	-0.705984	0.417901	1.00341e-05	0.0260596	0.00549338	0.0770411
RSc0654		158	112	99	99	112	131	136	112	119.875	20.336	63	54	53	56.6667	5.50757	84	104	63	83.6667	20.502	72	84	79	78.3333	6.02771	150	170	140	153.333	15.2753	-1.12333	-0.410292	-0.666508	0.357807	0.000127157	0.119726	0.0127637	0.157424
RSc0655	cpaC	919	456	414	388	600	370	624	514	535.625	181.169	243	212	266	240.333	27.0986	313	439	276	342.667	85.4537	346	364	361	357	9.64365	419	725	786	643.333	196.658	-1.1858	-0.513055	-0.616258	0.257044	0.000645687	0.111366	0.0561064	0.430074
RSc0656	cpaB	181	181	130	97	216	199	236	214	181.75	46.7753	73	61	82	72	10.5357	107	101	87	98.3333	10.2632	100	101	105	102	2.64575	200	315	288	267.667	60.136	-1.38968	-0.767459	-0.887034	0.536676	0.000308598	0.0294369	0.0128061	0.10132
RSc0657	cpaA1	49	69	49	49	80	36	70	48	56.25	14.8877	35	31	31	32.3333	2.3094	34	33	30	32.3333	2.08167	24	29	21	24.6667	4.04145	38	91	91	73.3333	30.5996	-0.847294	-0.680386	-1.24353	0.335462	0.0288707	0.0768686	0.00227635	0.372176
RSc0658		24	52	47	26	56	51	92	57	50.625	21.0844	23	16	18	19	3.60555	25	36	32	31	5.56776	23	25	13	20.3333	6.4291	57	98	110	88.3333	27.7909	-1.45346	-0.579234	-1.35887	0.77485	0.00740402	0.263952	0.0114227	0.0954941
RSc0659		97	82	128	94	56	129	119	156	107.625	31.5365	80	71	87	79.3333	8.02081	91	128	109	109.333	18.5023	88	97	100	95	6.245	122	143	154	139.667	16.2583	-0.48049	0.155581	-0.22353	0.37864	0.167451	0.678372	0.547042	0.259299
RSc0660		227	166	169	169	200	269	216	318	216.75	54.1209	111	109	115	111.667	3.05505	130	159	149	146	14.7309	170	172	171	171	1	274	267	239	260	18.5203	-1.00595	-0.446514	-0.397215	0.269615	0.00260511	0.162773	0.215752	0.399472
RSc0661		153	140	153	148	160	195	144	233	165.75	32.0435	95	94	91	93.3333	2.08167	95	83	91	89.6667	6.1101	104	98	101	101	3	183	152	141	158.667	21.7792	-0.879352	-0.763567	-0.772952	-0.0506158	0.0047163	0.0129497	0.0118047	0.88849
RSc0662		2061	1556	1456	1932	1264	428	947	1506	1393.75	524.654	1385	1379	1621	1461.67	138.019	846	1077	682	868.333	198.445	1193	1196	1220	1203	14.7986	405	1312	1411	1042.67	554.45	0.0336475	-0.558066	-0.249351	-0.45898	0.954638	0.275849	0.650019	0.377563
RSc0663		5718	4888	3759	5138	3600	2448	3282	5251	4260.5	1146.39	3720	3642	3909	3757	137.292	2654	3341	2622	2872.33	406.192	4012	3741	3858	3870.33	135.92	2460	4805	4594	3953	1297.27	-0.219989	-0.441554	-0.181268	-0.131648	0.50285	0.154153	0.588718	0.701144
RSc0664		9765	12544	8307	10139	6896	14614	13618	13963	11230.8	2853.92	7027	6268	6918	6737.67	410.378	4999	6399	5541	5646.33	705.919	10109	9768	9872	9916.33	174.769	14143	17633	17269	16348.3	1918.53	-0.795929	-0.879827	-0.242379	0.522831	0.0188463	0.0101342	0.492459	0.0978427
RSc0665	hemL	1188	1438	1118	726	1536	1228	4426	2396	1757	1180.64	954	856	997	935.667	72.2657	827	1101	841	923	154.311	771	932	911	871.333	87.5233	1747	3641	3516	2968	1059.26	-0.927367	-0.779794	-1.03513	0.75175	0.114361	0.183961	0.07892	0.163878
RSc0666		2740	2426	3066	2104	2192	2004	1665	1849	2255.75	466.735	4361	3824	4584	4256.33	390.661	2500	2871	2915	2762	227.963	4972	5265	5078	5105	148.354	1901	1796	1957	1884.67	81.7333	0.869809	0.425995	1.12971	-0.248513	0.000253221	0.0639835	7.56268e-06	0.312904
RSc0667	pilG	2347	2258	3208	1888	2056	4452	3153	3847	2901.12	919.536	4156	4453	4585	4398	219.725	2794	1536	1945	2091.67	641.696	3969	4115	4153	4079	97.1391	4202	3762	3229	3731	487.24	0.548585	-0.348079	0.43349	0.375291	0.134567	0.384977	0.246555	0.324215
RSc0668	pilH	11387	17702	13441	10806	9280	17653	25804	24123	16274.5	6177.06	13229	12834	13750	13271	459.442	10332	9619	11550	10500.3	976.444	11705	11605	12101	11803.7	262.308	21111	28472	25875	25152.7	3733.28	-0.332007	-0.487491	-0.506213	0.627024	0.419508	0.222539	0.204268	0.0911642
RSc0669	pilI	11706	8354	8781	7709	8120	16954	15774	18820	12027.2	4511.9	18187	17655	20203	18681.7	1344.1	12900	11089	14440	12809.7	1677.33	15958	16426	18792	17058.7	1519.24	18750	15667	15932	16783	1708.62	0.588497	0.231336	0.453207	0.500388	0.132045	0.597832	0.257293	0.206303
RSc0670	pilJ	10155	4541	5583	5259	5992	6727	6932	8285	6684.25	1812.2	10607	10322	11537	10822	635.394	7361	6112	7867	7113.33	903.333	9144	9421	10502	9689	717.572	7347	6278	7047	6890.67	551.38	0.661146	0.241138	0.496839	0.0708324	0.0112513	0.385123	0.0570229	0.822971
RSc0671		24952	19198	21045	16189	23632	27407	15802	20863	21136	4086.22	26376	24871	28309	26518.7	1723.43	22116	23598	27659	24457.7	2869.75	54196	54707	45254	51385.7	5316.32	30776	15459	15487	20574	8835.2	0.265906	0.334093	1.21818	0.00259887	0.469083	0.348454	0.000412919	0.995555
RSc0672	chpA	22874	17204	29708	20254	16936	10823	12122	12685	17825.8	6344.24	19312	18057	20885	19418	1416.98	21606	26863	23807	24092	2640.06	31185	30403	25143	28910.3	3285.95	11567	9495	9957	10339.7	1087.71	0.0894139	0.574132	0.662492	-0.752895	0.828709	0.0920562	0.0503025	0.0388985
RSc0674	rsuA	1734	2078	2085	1385	1736	2858	3902	3132	2363.75	854.289	3426	2979	3527	3310.67	291.637	2115	2788	2070	2324.33	402.177	3386	3652	3565	3534.33	135.626	2955	4205	4499	3886.33	819.845	0.442635	0.098593	0.533794	0.705698	0.215409	0.81549	0.12926	0.0418512
RSc0675		6536	7515	8914	6935	3848	5551	5805	6121	6403.12	1489.65	6604	6556	7057	6739	276.44	5397	5350	4395	5047.33	565.426	5528	5784	6483	5931.67	494.328	6172	8707	8112	7663.67	1325.64	0.0340187	-0.217212	-0.15621	0.253017	0.912708	0.415798	0.573499	0.32144
RSc0676		2897	1536	3331	2511	1104	1068	1003	1565	1876.88	909.158	2420	2360	2742	2507.33	205.43	1777	1515	1356	1549.33	212.59	2475	2620	2933	2676	234.079	1295	1683	1787	1588.33	259.302	0.39594	-0.128218	0.485986	-0.225435	0.385457	0.806969	0.273936	0.654373
RSc0677	pyrR	1883	1042	1419	928	416	281	321	512	850.25	578.174	1325	1291	1475	1363.67	97.9047	689	730	615	678	58.2838	1484	1453	1824	1587	205.832	362	471	511	448	77.1168	0.68077	-0.15785	0.895359	-0.888831	0.287398	0.83863	0.14939	0.195741
RSc0678	pyrB	4339	2692	2725	1672	1232	1756	1117	1393	2115.75	1087.15	4273	3868	4680	4273.67	406	1506	1574	1588	1556	43.8634	5746	5727	7447	6306.67	987.603	1370	941	963	1091.33	241.583	0.991589	-0.286892	1.5498	-0.896444	0.0247408	0.579814	0.000587736	0.0653273
RSc0679	pyrX	5377	3991	4298	3063	2136	1412	2161	2248	3085.75	1352.24	7515	6710	7942	7389	625.59	2326	2518	2599	2481	140.211	8492	8010	9839	8780.33	947.978	1216	1418	1309	1314.33	101.106	1.24131	-0.153266	1.48739	-1.20162	0.00140781	0.741999	0.000186406	0.00557053
RSc0680	plsC	995	603	1229	955	304	253	280	376	624.375	384.252	1806	1808	2178	1930.67	214.199	574	565	613	584	25.5147	1614	1540	1663	1605.67	61.922	207	257	250	238	27.074	1.60719	0.0644102	1.34036	-1.36845	0.00470527	0.931542	0.0181357	0.0354949
RSc0681	apaH	1334	1649	678	377	696	1205	1636	1577	1144	497.213	794	858	918	856.667	62.0108	574	660	485	573	87.5043	1101	1206	1293	1200	96.1405	1547	2183	2376	2035.33	433.779	-0.447226	-0.864932	0.0326433	0.830584	0.392712	0.0906216	0.956175	0.0751333
RSc0682	rfbB	6741	9089	7341	4860	4336	6410	6062	7439	6534.75	1507.73	12738	11543	12958	12413	761.43	7069	8231	8912	8070.67	931.903	11834	12177	13448	12486.3	850.302	7293	7768	7631	7564	244.485	0.884239	0.444622	0.887888	0.220035	0.000546379	0.0759537	0.000521933	0.410089
RSc0683	rfbD	4876	2538	4345	3085	2336	1715	1783	3062	2967.5	1141.28	7396	6565	7819	7260	637.966	4086	5349	5587	5007.33	806.723	7595	7491	7535	7540.33	52.2047	1510	1986	2128	1874.67	323.693	1.27118	0.918104	1.32399	-0.645465	0.000184442	0.00518177	0.000111593	0.0663388
RSc0684	rfbA	3534	3146	5082	2621	2088	3175	1896	2815	3044.62	991.702	6032	5553	5933	5839.33	252.864	3750	4663	4844	4419	586.397	8084	8039	6810	7644.33	722.904	2606	1398	1632	1878.67	640.663	0.904643	0.681255	1.28909	-0.641026	0.00828137	0.0468809	0.000264638	0.081465
RSc0685	rfbC	1993	1217	3411	1902	1520	2212	1364	1649	1908.5	691.76	3571	3326	3720	3539	198.94	2808	3084	3206	3032.67	203.905	5480	5165	4046	4897	753.629	1909	800	878	1195.67	618.995	0.848555	0.804548	1.31571	-0.60532	0.0331796	0.0436228	0.00112171	0.162391
RSc0686		1218	637	2004	1083	832	996	909	1109	1098.5	407.953	1689	1825	1944	1819.33	127.594	1438	1126	1396	1320	169.316	2029	1710	1652	1797	203	940	632	658	743.333	170.814	0.702263	0.42086	0.68229	-0.510234	0.0370085	0.226754	0.0429813	0.159095
RSc0687	rfbF	1845	1360	2378	1604	1696	1968	1928	2066	1855.62	309.274	2238	2182	2372	2264	97.632	2008	1928	1875	1937	66.9552	1851	1597	1642	1696.67	135.537	1935	1487	1436	1619.33	274.562	0.244934	0.193134	-0.173869	-0.166266	0.27473	0.402376	0.466591	0.488916
RSc0688		7093	1575	2845	1794	1592	2257	2232	2159	2693.38	1826.05	1690	1912	2034	1878.67	174.406	2130	1733	1408	1757	361.598	1386	1362	1336	1361.33	25.0067	2575	1919	1565	2019.67	512.47	-0.515668	-0.448821	-0.984609	-0.331665	0.326464	0.398283	0.0588909	0.545274
RSc0689	wecA	4121	1957	3871	2020	2248	2735	2613	2531	2762	812.038	2672	2674	3001	2782.33	189.374	2731	2493	2140	2454.67	297.359	2131	2129	2403	2221	157.62	2961	2255	1855	2357	560.011	-0.0148348	-0.0273654	-0.344089	-0.175065	0.965689	0.935911	0.226026	0.564681
RSc0690		2571	1922	3985	2157	3160	3995	3380	3099	3033.62	773.469	3169	3281	3563	3337.67	203.021	3581	3570	2657	3269.33	530.325	3345	3343	3593	3427	143.764	4363	2714	2564	3213.67	998.173	0.0863326	0.218531	0.119648	0.119967	0.828643	0.55032	0.7589	0.758631
RSc0691		6286	3910	7801	4834	6128	5787	5164	5393	5662.88	1150.96	6910	6438	7346	6898	454.119	6374	7199	5598	6390.33	800.625	6640	6602	6917	6719.67	171.949	5599	3870	3406	4291.67	1155.71	0.240654	0.296547	0.19948	-0.359775	0.373662	0.260694	0.471409	0.181989
RSc0692	rfaC1	2125	1152	2282	1525	1080	685	751	1068	1333.5	596.46	1983	2036	2302	2107	170.942	1629	1561	1365	1518.33	137.074	1617	1542	1732	1630.33	95.6992	714	557	552	607.667	92.1213	0.640611	0.337847	0.267438	-1.08139	0.109411	0.430225	0.547042	0.0140296
RSc0693	kdtA	709	355	1097	563	288	105	360	445	490.25	304.236	886	931	1035	950.667	76.4221	537	517	488	514	24.6374	580	592	629	600.333	25.5408	109	254	248	203.667	82.0386	0.963539	0.249412	0.296314	-1.25004	0.0926792	0.710886	0.654196	0.0525841
RSc0694		1692	1252	974	1270	584	673	1289	2074	1226	496.318	1938	1807	2044	1929.67	118.72	1185	1289	1314	1262.67	68.413	1651	1721	1779	1717	64.0937	781	1872	1809	1487.33	612.513	0.637024	0.203204	0.464369	0.268121	0.0996117	0.64563	0.242262	0.531123
RSc0695		3543	3554	3340	2601	1688	1789	1913	2110	2567.25	805.332	4845	4690	5207	4914	265.317	2899	3348	3568	3271.67	340.97	3921	4278	4145	4114.67	180.423	1916	2297	2808	2340.33	447.576	0.902856	0.496494	0.641911	-0.130926	0.00270539	0.0995081	0.0316565	0.71106
RSc0696		2381	3048	2214	1750	1248	2337	1704	2468	2143.75	557.054	4364	3825	4227	4138.67	280.147	2435	2851	2964	2750	278.588	3789	3908	4081	3926	146.83	2462	2872	3016	2783.33	287.446	0.90243	0.491583	0.821187	0.372108	0.00203187	0.0920446	0.0047163	0.211361
RSc0697	pcm	3728	4154	3029	2330	2040	3449	3363	4172	3283.12	783.647	5226	5002	5525	5251	262.395	3121	3778	3623	3507.33	343.433	5318	5720	5750	5596	241.222	3799	5325	5474	4866	927.047	0.638104	0.231575	0.724815	0.560198	0.0119515	0.392345	0.00442119	0.0271114
RSc0698		2508	3706	2557	1255	1448	1517	1876	1902	2096.12	803.815	887	971	1080	979.333	96.7695	913	816	841	856.667	50.362	1438	1442	1596	1492	90.0888	1818	2145	2185	2049.33	201.336	-1.12905	-1.14591	-0.525763	-0.0205373	0.00277227	0.0024579	0.1436	0.96224
RSc0699		199	208	100	69	80	8	431	355	181.25	147.872	215	211	272	232.667	34.1223	96	106	100	100.667	5.03322	424	469	435	442.667	23.4592	11	530	627	389.333	331.216	0.380474	-0.648591	1.30824	1.08396	0.76269	0.612754	0.216949	0.31873
RSc0700		694	958	1187	837	768	863	1480	1704	1061.38	363.596	875	839	971	895	68.2349	809	700	802	770.333	61.0109	833	893	872	866	30.4467	854	1722	1651	1409	481.953	-0.277011	-0.312003	-0.327868	0.393373	0.433422	0.373124	0.346632	0.230856
RSc0701	uppP	4785	4165	4833	3920	3080	3667	3942	5060	4181.5	672.358	4837	4790	5548	5058.33	424.714	3268	3095	3103	3155.33	97.6542	3358	3329	3747	3478	233.412	3422	4472	3935	3943	525.046	0.236832	-0.267405	-0.306632	-0.0805237	0.140386	0.103534	0.0617996	0.658518
RSc0702		911	644	1029	668	632	649	976	982	811.375	177.527	988	879	1103	990	112.013	795	864	756	805	54.69	1130	1083	1028	1080.33	51.0523	720	1146	1250	1038.67	280.83	0.25878	0.134329	0.385357	0.355131	0.179139	0.519568	0.0415678	0.0611398
RSc0703	trmB	756	548	771	419	176	289	519	650	516	213.191	1043	976	1161	1060	93.6643	584	682	833	699.667	125.437	748	776	973	832.333	122.623	305	792	788	628.333	280.022	1.03704	0.627215	0.684443	0.28723	0.0142425	0.1464	0.110619	0.546781
RSc0704		1630	1136	1304	1013	1496	1832	1206	1243	1357.5	273.928	918	810	1092	940	142.281	1050	1333	776	1053	278.512	1970	1963	1773	1902	111.772	1677	1261	1037	1325	324.765	-0.596466	-0.272836	0.422921	-0.0159662	0.0653405	0.416516	0.171706	0.967974
RSc0705		2691	2354	1842	1357	4000	3963	3010	3315	2816.5	949.475	2452	2267	2617	2445.33	175.095	2648	2311	1895	2284.67	377.19	3890	3945	3630	3821.67	168.251	4076	2791	2289	3052	921.647	-0.272492	-0.204163	0.369195	0.134591	0.582963	0.687621	0.421653	0.793984
RSc0706		2242	5396	2961	1920	4856	3638	5871	4380	3908	1458.3	2248	1979	2438	2221.67	230.63	2293	2323	1933	2183	217.025	2835	2947	2702	2828	122.65	3617	5011	5083	4570.33	826.395	-0.872817	-0.727793	-0.525613	0.203904	0.0495345	0.0998708	0.237473	0.665052
RSc0708		2210	2526	2528	1851	1896	1856	1967	2712	2193.25	351.036	3615	3401	3790	3602	194.826	2276	2375	2384	2345	59.925	3164	3368	3407	3313	130.503	2165	2724	2892	2593.67	380.621	0.675634	0.232814	0.550196	0.239488	0.000149959	0.178012	0.00145947	0.165434
RSc0709		4548	4222	7369	3693	5000	6140	10064	10256	6411.5	2584.59	7464	7422	8244	7710	462.934	5523	6081	8565	6723	1619.43	6346	5605	5974	5975	370.501	6703	12837	13347	10962.3	3697.49	0.241946	0.238385	-0.128302	0.764907	0.569436	0.575565	0.781731	0.0421491
RSc0710		1669	1462	1423	741	968	1306	1075	1408	1256.5	304.121	2339	2303	2456	2366	79.9937	1725	2114	1830	1889.67	201.247	3841	3845	3273	3653	329.096	1135	1232	1483	1283.33	179.589	0.880527	0.726122	1.50307	0.0396707	0.000446544	0.00313443	1.8251e-07	0.897932
RSc0711	nusB	2331	3104	1231	662	2000	2888	1985	2352	2069.12	809.27	3174	2789	2978	2980.33	192.511	2114	2560	2183	2285.67	240.072	6712	6681	6050	6481	373.579	2934	2705	3080	2906.33	189.025	0.468525	0.254361	1.58446	0.485741	0.349392	0.64034	0.000898241	0.329944
RSc0712	ribH	2864	4333	1606	1053	2240	3581	2469	2961	2638.38	1047.57	4182	3957	4082	4073.67	112.731	2602	3023	2497	2707.33	278.371	6646	6813	6539	6666	138.091	3711	3447	3737	3631.67	160.454	0.568683	0.145268	1.27281	0.456806	0.21409	0.788093	0.00413146	0.330766
RSc0713	ribAB	4242	4687	3681	2641	2912	3359	5428	5955	4113.12	1185.18	5894	5391	6209	5831.33	412.585	4135	4981	4966	4694	484.166	5730	5795	6259	5928	288.491	3981	8131	7562	6558	2249.81	0.475456	0.341112	0.495569	0.660187	0.0806381	0.220966	0.0682728	0.0147754
RSc0714	ribE	1563	827	1918	1344	1104	1084	1343	1374	1319.62	330.816	3214	3125	3408	3249	144.71	2413	2453	1605	2157	478.464	2546	2568	2769	2627.67	122.892	1253	1372	1099	1241.33	136.873	1.27076	0.836624	0.95951	-0.0634809	1.43705e-06	0.000466652	8.91647e-05	0.823163
RSc0715	ribD	3220	3604	4177	2532	2936	2294	6006	4797	3695.75	1248.59	4188	3877	4539	4201.33	331.201	3570	3883	2826	3426.33	542.948	4330	4420	4499	4416.33	84.5596	2495	4947	4600	4014	1326.88	0.16461	0.0342143	0.233863	0.11619	0.608344	0.925164	0.44441	0.725998
RSc0716		497	874	609	314	496	459	901	694	605.5	206.139	422	342	409	391	42.9302	360	239	334	311	63.6946	412	427	458	432.333	23.4592	481	911	1011	801	281.603	-0.663882	-0.807537	-0.522242	0.386339	0.0828826	0.0362076	0.172745	0.299328
RSc0717		109	63	60	71	16	48	70	61	62.25	25.8333	42	30	52	41.3333	11.0151	49	48	45	47.3333	2.08167	36	44	38	39.3333	4.16333	40	49	53	47.3333	6.65833	-0.621863	-0.243677	-0.687156	-0.376542	0.214121	0.651917	0.168817	0.467549
RSc0718		373	194	273	265	88	166	222	191	221.5	84.5881	194	181	186	187	6.55744	159	176	152	162.333	12.3423	157	175	171	167.667	9.45163	163	179	188	176.667	12.6623	-0.263295	-0.299899	-0.42829	-0.301563	0.533905	0.472113	0.288196	0.468983
RSc0719		281	40	84	61	24	41	54	46	78.875	83.5437	53	46	52	50.3333	3.78594	47	50	54	50.3333	3.51188	34	46	47	42.3333	7.23418	43	49	42	44.6667	3.78594	-0.615734	-0.436831	-0.872175	-0.738496	0.457281	0.610177	0.283045	0.368288
RSc0720		227	103	198	153	120	90	78	109	134.75	53.3927	95	116	113	108	11.3578	110	105	110	108.333	2.88675	78	85	117	93.3333	20.7926	84	79	79	80.6667	2.88675	-0.342709	-0.16481	-0.563361	-0.709398	0.41042	0.711482	0.163125	0.0793706
RSc0721		131	111	134	111	128	136	112	132	124.375	11.0446	76	75	78	76.3333	1.52753	103	79	68	83.3333	17.8979	122	112	160	131.333	25.3246	163	141	128	144	17.6918	-0.754381	-0.464002	0.0203325	0.224192	0.00439788	0.0714077	0.946728	0.387069
RSc0722		1299	1214	1224	948	912	1500	1030	1084	1151.38	196.564	1383	1497	1523	1467.67	74.467	1324	1016	1069	1136.33	164.67	1311	1441	1590	1447.33	139.608	1509	1011	853	1124.33	342.37	0.296637	0.0996839	0.268342	-0.00333247	0.320971	0.769435	0.375874	0.992788
RSc0723		1671	2019	1458	1106	1440	1947	1347	1376	1545.5	311.96	1697	1597	1827	1707	115.326	1634	1903	1778	1771.67	134.612	1660	1892	1743	1765	117.554	2070	1424	1213	1569	446.521	0.0814312	0.310113	0.125388	0.0453851	0.82555	0.332526	0.724568	0.906962
RSc0724		9468	12022	11047	8428	9056	14031	9654	10316	10502.8	1823.52	9716	9123	9976	9605	437.199	10786	10723	13009	11506	1302.02	13871	16274	14413	14852.7	1260.39	15554	10873	10193	12206.7	2918.75	-0.191387	0.253461	0.431626	0.234502	0.567085	0.41934	0.145178	0.459652
RSc0725		2957	2774	2199	1822	1968	3797	2546	2935	2624.75	639.898	3199	3007	3155	3120.33	100.585	2455	2063	3058	2525.33	501.215	3914	4772	4141	4275.67	444.57	4754	3384	2608	3582	1086.61	0.193517	0.0785526	0.640428	0.476092	0.616341	0.851212	0.0590515	0.167932
RSc0726		4623	4455	3426	3244	2280	5066	5509	5557	4270	1177.71	5365	5120	5756	5413.67	320.781	4005	3756	4872	4211	585.825	4848	5640	5445	5311	412.654	6639	6067	4489	5731.67	1113.54	0.300252	0.125516	0.267323	0.451865	0.381711	0.741953	0.442216	0.168119
RSc0727		3627	2973	4708	4176	1896	3946	5460	5566	4044	1237.76	4801	4826	5323	4983.33	294.425	4053	3739	5076	4289.33	699.13	3002	3379	3570	3317	289.031	4591	5780	4114	4828.33	857.983	0.268842	0.241791	-0.324224	0.271544	0.446881	0.501538	0.36613	0.441587
RSc0728		1600	1409	1263	1002	888	1352	1234	1478	1278.25	238.075	1719	1532	1921	1724	194.548	1170	1199	1664	1344.33	277.219	2076	2088	2223	2129	81.6272	1625	1578	1807	1670	120.95	0.387877	0.224574	0.691453	0.397023	0.0917847	0.352611	0.00272806	0.0841793
RSc0729	glyA	13526	9668	5843	4937	6296	12614	11279	14016	9772.38	3652	20387	18355	20221	19654.3	1128.31	10018	11569	15251	12279.3	2687.84	30985	30708	32889	31527.3	1187.34	17351	19582	19667	18866.7	1313.29	0.970959	0.483035	1.64795	0.957379	0.0138476	0.237747	7.09517e-05	0.0152524
RSc0730		3416	3123	2537	2783	2248	3691	3862	4510	3271.25	749.015	3219	3056	3416	3230.33	180.267	2214	1887	1995	2032	166.61	2682	2591	2930	2734.33	175.455	4255	4447	3474	4058.67	515.357	-0.0643129	-0.55672	-0.3089	0.32333	0.841677	0.0436719	0.269181	0.228795
RSc0731		2595	3981	3011	2428	1888	3629	4483	4188	3275.38	932.727	2413	2470	2549	2477.33	68.2959	2065	2074	2348	2162.33	160.855	2033	1973	2099	2035	63.0238	4057	4634	4793	4494.67	387.278	-0.445141	-0.461819	-0.734892	0.456464	0.172267	0.156734	0.0253631	0.141036
RSc0732	tolQ	5216	2679	2977	2459	1624	3424	3423	4518	3290	1145.83	2957	2997	3317	3090.33	197.315	1948	1897	2020	1955	61.7981	4584	4274	5143	4667	440.405	3966	4639	4432	4345.67	344.706	-0.11269	-0.594869	0.477907	0.424362	0.762721	0.0713698	0.127057	0.178769
RSc0733	tolR	4313	2245	1482	1450	952	1903	1143	2224	1964	1059.84	1889	1924	2124	1979	126.787	1435	1250	1301	1328.67	95.5528	3459	3208	3875	3514	336.884	2158	1836	1995	1996.33	161.004	-0.00997335	-0.408935	0.814195	0.0646484	0.986018	0.410089	0.0658813	0.909607
RSc0734	tolA	4492	2155	1846	1719	1600	1290	1412	2103	2077.12	1021.88	2566	2557	2993	2705.33	249.167	1807	1600	1955	1787.33	178.315	2490	2316	2554	2453.33	123.164	1574	1591	1883	1682.67	173.702	0.364884	-0.047693	0.222131	-0.270416	0.336686	0.918377	0.585364	0.509237
RSc0735	tolB	10482	10598	11984	10832	7816	14328	15427	14055	11940.2	2521.3	13408	12113	13879	13133.3	914.478	9885	9021	10271	9725.67	640.051	23852	23396	22106	23118	905.589	16043	12513	12689	13748.3	1989.19	0.0875384	-0.164466	0.900802	0.22465	0.788877	0.598807	0.00109485	0.443741
RSc0736	pal	21972	26107	15414	12380	20408	21831	18136	17563	19226.4	4283.27	20452	18447	20739	19879.3	1248.71	15057	15170	14661	14962.7	267.291	36944	35098	34966	35669.3	1105.86	23394	13275	12932	16533.7	5943.7	-0.0104245	-0.246034	0.829949	-0.181816	0.980847	0.510885	0.0117471	0.636665
RSc0737		6387	5635	3011	2713	4744	7859	4427	4420	4899.5	1704.48	4032	3697	4179	3969.33	247.035	2974	3466	3625	3355	339.398	8664	8230	7888	8260.67	388.908	7719	4083	4260	5354	2050.06	-0.373151	-0.435706	0.681657	0.155892	0.445847	0.367806	0.120074	0.764736
RSc0738		865	875	1075	789	672	1485	2144	1941	1230.75	559.982	1521	1336	1599	1485.33	135.079	1055	1104	1173	1110.67	59.2818	1388	1342	1340	1356.67	27.1539	1858	2587	2264	2236.33	365.287	0.235104	-0.0031798	0.102963	0.86419	0.620096	0.995555	0.840836	0.0364502
RSc0739		760	697	1054	949	896	802	1027	1090	909.375	145.441	1166	1121	1320	1202.33	104.357	906	667	698	757	129.965	991	870	945	935.333	61.0765	947	1278	1116	1113.67	165.512	0.35429	-0.137493	-0.00872174	0.284424	0.106166	0.578762	0.975334	0.201238
RSc0740		944	880	1411	1514	344	689	789	1199	971.25	388.26	147	137	155	146.333	9.0185	335	278	276	296.333	33.5012	60	81	74	71.6667	10.6927	699	1420	1422	1180.33	416.848	-2.76744	-1.57678	-3.80256	0.256913	6.922e-06	0.00212294	1.29085e-07	0.608264
RSc0741	che	1509	1703	1403	1445	1952	3037	2729	2373	2018.88	625.542	699	646	670	671.667	26.5393	1050	946	1250	1082	154.506	603	578	734	638.333	83.7874	2612	2157	2199	2322.67	251.448	-1.65369	-0.780678	-1.73438	0.199944	0.00026778	0.0553405	0.000163497	0.644029
RSc0742	cheZ2	3492	4206	2002	2270	2120	4154	4004	3207	3181.88	934.861	1669	1452	1656	1592.33	121.706	1573	1725	1770	1689.33	103.23	1878	1917	2489	2094.67	342.059	3710	3328	3627	3555	200.92	-1.05642	-0.792739	-0.666426	0.160992	0.00622588	0.0349614	0.0744408	0.691138
RSc0743	aroG2	7286	9745	6916	7068	6296	8488	7118	6889	7475.75	1105.43	11957	10664	12721	11780.7	1039.78	7831	8653	8326	8270	413.851	13496	14679	14216	14130.3	596.134	7648	7028	7213	7296.33	318.29	0.591692	0.258224	0.851218	-0.0387963	0.015583	0.313183	0.000672127	0.90095
RSc0744		1659	79	181	86	80	57	151	207	312.5	546.773	311	295	338	314.667	21.7332	165	206	166	179	23.388	237	215	259	237	22	65	263	289	205.667	122.513	0.101363	-0.543271	-0.310307	-0.524613	0.944385	0.698694	0.829789	0.7082
RSc0745		358	162	309	203	192	184	290	346	255.5	78.7328	368	357	396	373.667	20.108	318	330	245	297.667	46.0036	382	377	369	376	6.55744	166	301	296	254.333	76.5398	0.534992	0.369792	0.540406	-0.00027985	0.0429666	0.1701	0.040797	0.999215
RSc0746	tauD	533	272	336	205	264	212	296	290	301	103.193	268	282	280	276.667	7.57188	233	254	205	230.667	24.5832	338	357	350	348.333	9.60902	192	326	290	269.333	69.3494	-0.133958	-0.232636	0.190535	-0.150662	0.663171	0.424977	0.514418	0.621911
RSc0747		521	336	443	309	152	172	148	170	281.375	144.511	292	309	371	324	41.5812	254	251	171	225.333	47.0779	326	290	294	303.333	19.7315	149	188	172	169.667	19.6044	0.181674	-0.180176	0.0872117	-0.706544	0.743471	0.751222	0.882725	0.16668
RSc0748		741	760	978	582	488	257	419	432	582.125	232.167	571	626	688	628.333	58.5349	462	463	349	424.667	65.5312	573	539	525	545.667	24.6847	251	477	452	393.333	123.896	0.0863847	-0.315415	-0.119762	-0.571165	0.856112	0.465923	0.798726	0.168248
RSc0749		1158	1151	1590	1003	872	160	1168	913	1001.88	405.96	958	868	993	939.667	64.4851	705	737	643	695	47.7912	831	780	798	803	25.865	161	1037	1086	761.333	520.481	-0.102912	-0.367454	-0.332114	-0.431361	0.892953	0.597832	0.635588	0.52965
RSc0750		4151	8476	6660	7536	6248	2248	7705	6779	6225.38	2056.03	4401	4405	4945	4583.67	312.93	4488	3301	3520	3769.67	631.658	2593	2489	2316	2466	139.925	2525	6643	6572	5246.67	2357.3	-0.487118	-0.594088	-1.38374	-0.290015	0.292716	0.195488	0.00404141	0.551739
RSc0751		5422	3132	3057	2432	1776	1053	1762	2484	2639.75	1323.36	3012	2534	3098	2881.33	303.857	2047	2832	1704	2194.33	578.253	3390	3273	3942	3535	357.294	1133	2455	2848	2145.33	898.458	0.117244	-0.117473	0.409952	-0.298844	0.825066	0.826893	0.375602	0.551472
RSc0752		4017	4727	3305	2486	2960	2371	4983	5707	3819.5	1233.97	3109	2669	3099	2959	251.197	2248	2728	1974	2316.67	381.661	4301	4164	4761	4408.67	312.724	2608	5740	6121	4823	1927.68	-0.391768	-0.581038	0.179989	0.321911	0.229563	0.0724859	0.601318	0.311901
RSc0753		38705	49254	17193	12843	17440	63008	40504	44740	35460.9	17893.3	21392	18582	20679	20217.7	1460.7	15274	16086	13876	15078.7	1117.87	34682	36395	35871	35649.3	877.75	58872	36285	34182	43113	13688.1	-0.872562	-1.1266	-0.0591179	0.30912	0.173918	0.080869	0.937182	0.642921
RSc0754		15845	15546	8052	7284	10592	12461	7261	7930	10621.4	3609.48	6025	5456	5833	5771.33	289.469	6580	7034	5355	6323	868.503	5058	5349	5819	5408.67	383.993	11946	9014	9296	10085.3	1617.54	-0.937734	-0.64345	-1.03801	-0.0618135	0.0226276	0.112203	0.0124974	0.898139
RSc0755		1597	444	239	253	200	87	277	305	425.25	483.927	445	446	490	460.333	25.697	400	405	218	341	106.55	158	263	275	232	64.3661	103	207	245	185	73.5119	0.151437	-0.131423	-0.847176	-1.15261	0.881559	0.899908	0.356168	0.205495
RSc0756	gcdH	1587	1433	2139	1252	1856	2038	2461	2674	1930	495.791	1039	1028	1136	1067.67	59.4334	1416	1750	1012	1392.67	369.553	914	971	917	934	32.078	2160	2496	1898	2184.67	299.762	-0.892602	-0.355699	-1.08991	0.192423	0.00264398	0.215409	0.000409107	0.518316
RSc0757		469	309	540	286	232	210	361	498	363.125	125.476	264	243	270	259	14.1774	320	269	212	267	54.0278	200	210	246	218.667	24.1937	206	417	352	325	108.06	-0.493136	-0.286127	-0.74296	-0.148774	0.117174	0.378531	0.0198179	0.666714
RSc0758	kynA	1054	832	793	774	672	939	630	535	778.625	167.946	473	441	464	459.333	16.5025	604	797	546	649	131.412	671	756	712	713	42.5088	904	709	701	771.333	114.962	-0.818405	-0.160578	-0.191091	-0.00197034	0.0122678	0.647494	0.581076	0.996181
RSc0759	kynU	923	721	531	504	704	856	1030	916	773.125	190.592	440	434	483	452.333	26.727	520	614	400	511.333	107.263	905	924	850	893	38.4318	938	1039	977	984.667	50.9346	-0.816938	-0.481708	0.16069	0.354314	0.00694805	0.102302	0.610907	0.215181
RSc0760	kynB	267	229	170	181	336	215	800	655	356.625	237.873	200	176	220	198.667	22.0303	188	244	157	196.333	44.0946	300	347	375	340.667	37.899	253	889	834	658.667	352.392	-0.86172	-0.717046	-0.0870478	0.862034	0.186391	0.274167	0.909435	0.144939
RSc0761		396	372	514	315	408	185	423	459	384	99.4786	431	432	506	456.333	43.0155	377	240	248	288.333	76.8917	366	359	369	364.667	5.1316	209	346	273	276	68.5493	0.223941	-0.265165	-0.101368	-0.469953	0.458657	0.38535	0.762305	0.111603
RSc0762		5631	9151	3413	5464	3192	843	3707	3952	4419.12	2419.66	3434	3329	3971	3578	344.373	2153	1453	2276	1960.67	443.933	3261	3426	3925	3537.33	345.717	721	3466	3923	2703.33	1731.89	-0.347951	-1.02246	-0.367538	-0.769942	0.654251	0.1598	0.635588	0.291861
RSc0763		7628	720	506	332	464	198	568	629	1380.62	2529.68	756	779	832	789	38.9744	617	526	566	569.667	45.6107	786	792	820	799.333	18.1475	272	857	809	646	324.781	-0.717894	-1.01177	-0.704322	-1.01152	0.613704	0.466906	0.620306	0.466856
RSc0764	msrA	7446	6345	7349	6367	6904	8218	9247	8879	7594.38	1095.22	5282	4960	5353	5198.33	209.433	5503	5677	3772	4984	1053.22	6753	7651	7876	7426.67	594.16	9186	9201	8080	8822.33	642.923	-0.593202	-0.496906	-0.0852906	0.226607	0.00570445	0.0188494	0.717483	0.277149
RSc0765		4382	2699	2280	1999	1608	1251	4014	2346	2572.38	1102.63	1195	1173	1381	1249.67	114.269	1189	1148	1020	1119	88.1533	772	808	766	782	22.7156	1532	4324	3901	3252.33	1504.79	-1.05	-1.0375	-1.72838	0.33226	0.0115744	0.0125224	0.000164915	0.410171
RSc0766	cfa2	5557	11457	5769	4434	8712	8701	18410	11441	9310.12	4521.19	1994	1929	2100	2007.67	86.3153	2818	3381	2859	3019.33	313.883	2297	2504	2333	2378	110.594	9615	17845	15296	14252	4213.16	-2.25515	-1.49728	-2.01614	0.592723	0.000114329	0.00446299	0.000347544	0.206542
RSc0767	pdxH1	808	807	181	150	472	1351	2067	1465	912.625	672.203	420	363	352	378.333	36.5011	196	202	198	198.667	3.05505	1489	1535	1522	1515.33	23.7136	1341	2033	2262	1878.67	479.504	-1.30061	-2.05919	0.692172	1.03209	0.161264	0.0333249	0.426684	0.210704
RSc0770		690	981	266	244	848	861	722	678	661.25	270.485	112	112	108	110.667	2.3094	198	206	111	171.667	52.6909	95	134	113	114	19.5192	418	384	428	410	23.0651	-2.64256	-1.86343	-2.6111	-0.702632	0.000135205	0.00295964	0.00015158	0.227529
RSc0771		3090	3054	2083	1895	3008	4149	2423	2812	2814.25	705.635	503	477	615	531.667	73.3303	1461	1412	966	1279.67	272.746	618	851	690	719.667	119.299	2064	1436	1417	1639	368.183	-2.4789	-1.04836	-2.04418	-0.77098	7.6706e-07	0.0069781	9.61862e-06	0.0414777
RSc0772		2193	1165	2794	2219	1312	771	1690	2031	1771.88	663.044	1172	1243	1587	1334	221.962	1496	1371	1155	1340.67	172.512	905	979	930	938	37.6431	423	1322	1364	1036.33	531.577	-0.430962	-0.251735	-0.938519	-0.795519	0.313449	0.577698	0.027829	0.0598383
RSc0773		3238	3506	2700	2885	3192	2362	6937	5336	3769.5	1562.03	1446	1446	1464	1452	10.3923	1743	1880	1980	1867.67	118.98	1254	1311	1309	1291.33	32.3471	2246	6249	5279	4591.33	2088.22	-1.3998	-0.860392	-1.57623	0.260278	0.00109134	0.0323263	0.000347542	0.526649
RSc0774		1125	589	1542	1189	744	748	1025	1437	1049.88	341.167	1916	1852	2234	2000.67	204.591	1263	1376	1281	1306.67	60.7152	1207	1132	1210	1183	44.1928	797	1503	1415	1238.33	384.73	0.903647	0.4651	0.144932	0.232538	0.00299309	0.129388	0.678635	0.482694
RSc0777		3799	2457	2096	2400	1440	3310	2895	3094	2686.38	743.845	4728	4362	4977	4689	309.349	2149	2094	2861	2368	427.835	5220	5500	6698	5806	785.078	2922	2636	2694	2750.67	151.186	0.75947	-0.0349457	1.06249	0.0507484	0.016348	0.932314	0.000960482	0.89992
RSc0778		765	556	858	753	592	405	701	858	686	158.033	612	571	694	625.667	62.6285	512	671	457	546.667	111.132	698	742	730	723.333	22.745	468	863	888	739.667	235.602	-0.164276	-0.195404	0.0431276	0.097306	0.548616	0.466134	0.887419	0.731989
RSc0779		1152	904	1646	1352	1288	752	1514	1755	1295.38	349.334	966	951	1095	1004	79.1644	873	1232	769	958	242.922	1450	1347	1310	1369	72.5465	834	1815	1733	1460.67	544.256	-0.398705	-0.307616	0.0471965	0.154239	0.190763	0.320807	0.896497	0.636665
RSc0780	fadD2	2433	2038	2430	1440	2296	2951	2604	1927	2264.88	461.105	1214	1127	1314	1218.33	93.5753	1207	1455	1019	1227	218.687	732	988	825	848.333	129.585	3384	2441	1799	2541.33	797.249	-0.949026	-0.775993	-1.47645	0.198707	0.00423933	0.0169958	5.73783e-05	0.554676
RSc0781		2013	1996	1707	1611	1432	763	1503	1834	1607.38	402.044	997	976	1122	1031.67	78.9325	933	994	806	911	95.9114	1270	1262	1620	1384	204.421	724	1154	1320	1066	307.591	-0.671035	-0.682507	-0.251548	-0.600334	0.0212199	0.0192812	0.399472	0.0378787
RSc0782		3159	4110	5586	4557	3048	4071	7916	6056	4812.88	1635.87	3277	3257	3442	3325.33	101.53	3470	3140	2983	3197.67	248.569	3061	3297	3433	3263.67	188.227	4183	6975	7085	6081	1644.64	-0.565572	-0.451406	-0.599181	0.326518	0.0893047	0.176196	0.0720101	0.319466
RSc0784	fkpA	4144	2626	2064	1317	1704	3281	2111	2516	2470.38	902.087	4971	4669	5253	4964.33	292.057	3004	2119	2684	2602.33	448.116	6620	6335	6543	6499.33	147.432	2669	1843	1781	2097.67	495.759	0.967243	0.217494	1.35274	-0.194787	0.00972675	0.611069	0.000417168	0.658724
RSc0785		1384	2083	1069	539	624	1807	2036	2132	1459.25	654.401	2752	2367	2672	2597	203.162	1675	1579	1495	1583	90.0666	2844	2851	3173	2956	187.96	1963	2526	2771	2420	414.298	0.79591	0.254223	0.978092	0.729454	0.100649	0.647853	0.0414366	0.135107
RSc0786		2104	2291	4033	4118	2488	789	4720	4864	3175.88	1461.83	2618	2641	3130	2796.33	289.193	2790	2795	2543	2709.33	144.071	1545	1768	1801	1704.67	139.256	932	5159	4416	3502.33	2256.76	-0.205782	-0.0777251	-0.923237	0.100425	0.763494	0.914653	0.134269	0.887883
RSc0787		922	541	1303	1094	656	269	962	1192	867.375	352.075	577	608	705	630	66.7757	805	910	841	852	53.3573	484	558	517	519.667	37.072	317	1284	1403	1001.33	595.629	-0.475736	0.134811	-0.75692	0.179727	0.372798	0.817256	0.146959	0.752202
RSc0788		708	476	752	645	440	334	503	675	566.625	148.636	775	699	860	778	80.5419	557	638	575	590	42.5323	837	744	884	821.667	71.2484	330	464	562	452	116.465	0.42805	0.204336	0.506338	-0.324637	0.0940379	0.45839	0.0461882	0.230772
RSc0789		532	1098	572	398	608	518	606	596	616	206.677	644	617	643	634.667	15.308	503	613	582	566	56.7186	786	726	792	768	36.4966	507	645	775	642.333	134.02	-0.0081191	6.76232e-05	0.261517	0.0405896	0.985182	0.999794	0.47884	0.925974
RSc0790		1468	1622	1291	1203	1192	1466	1155	1275	1334	166.055	1679	1590	1808	1692.33	109.61	1108	1261	1352	1240.33	123.306	1697	1694	1705	1698.67	5.68624	1440	1289	1486	1405	103.058	0.285349	0.0183369	0.287529	0.0742152	0.216953	0.94759	0.213231	0.783527
RSc0791	glnS	8728	8414	3765	3481	5288	7132	5895	6635	6167.25	1948.95	7465	6439	7282	7062	547.238	3987	4907	5254	4716	654.739	9492	10098	10953	10181	734.028	8315	7308	8176	7933	545.71	0.14665	-0.254267	0.66922	0.37343	0.723775	0.528357	0.058177	0.313252
RSc0792		121	37	156	99	24	11	27	61	67	52.6199	103	136	168	135.667	32.5013	118	111	108	112.333	5.1316	98	110	95	101	7.93725	14	59	58	43.6667	25.697	1.02273	0.928919	0.597883	-0.61422	0.198889	0.249494	0.48739	0.510824
RSc0793		579	394	1126	751	424	331	347	510	557.75	268.2	800	864	1023	895.667	114.823	672	634	617	641	28.1603	630	749	726	701.667	63.1216	374	527	510	470.333	83.859	0.652737	0.346441	0.297272	-0.240216	0.111366	0.429995	0.509143	0.613815
RSc0794		680	432	1113	844	440	446	556	533	630.5	240.722	730	753	783	755.333	26.5769	565	559	450	524.667	64.7328	561	669	666	632	61.5061	474	670	703	615.667	123.791	0.230188	-0.13151	-0.0349513	-0.0353809	0.541996	0.74649	0.935911	0.9352
RSc0795		1366	1413	1584	1257	832	1152	965	991	1195	256.366	1881	1717	2048	1882	165.502	946	1130	853	976.333	140.969	1502	1619	1424	1515	98.1478	1127	1136	988	1083.67	82.9719	0.606504	-0.173554	0.29157	-0.130219	0.0157359	0.542282	0.262802	0.655018
RSc0796		2054	2230	2032	1760	1808	858	3466	3121	2166.12	814.203	3199	2804	3357	3120	284.839	1540	1563	1627	1576.67	45.0814	2257	2526	2590	2457.67	176.704	803	3763	3261	2609	1584.05	0.508069	-0.296845	0.160268	0.235533	0.237695	0.535922	0.746374	0.62094
RSc0797	alaS	12097	12456	7403	6026	7248	9602	8429	10460	9215.12	2343.68	11572	10097	11796	11155	923.075	8122	10019	11756	9965.67	1817.59	14856	15158	16145	15386.3	674.153	10476	10737	10765	10659.3	159.387	0.230792	0.255467	0.69135	0.218623	0.450727	0.397648	0.0143398	0.478322
RSc0798		3400	4567	3843	4501	7624	5128	5077	4022	4770.25	1297.09	398	339	419	385.333	41.4769	1925	3099	2092	2372	635.113	316	346	295	319	25.632	4872	5811	5175	5286	479.24	-3.71195	-0.92592	-3.98569	0.114309	3.09636e-09	0.0163855	1.17748e-09	0.788691
RSc0799		3124	3035	4035	4811	5928	5679	3633	3173	4177.25	1162.57	354	322	392	356	35.0428	2223	3065	2233	2507	483.268	341	361	346	349.333	10.4083	5275	4858	4581	4904.67	349.346	-3.64317	-0.660806	-3.67214	0.204449	1.68492e-08	0.107671	1.50164e-08	0.640128
RSc0800		462	151	993	428	456	205	599	389	460.375	259.119	45450	39247	46578	43758.3	3947.43	8868	12713	14459	12013.3	2860.41	25362	23840	25547	24916.3	936.71	997	1312	1164	1157.67	157.595	6.56489	4.88797	5.75055	1.36627	7.76583e-13	6.80887e-11	5.56407e-12	0.00591729
RSc0801		756	113	338	195	280	155	215	199	281.375	204.048	18762	17273	20162	18732.3	1444.73	3392	3705	4671	3922.67	666.704	18843	17574	15971	17462.7	1439.23	457	416	451	441.333	22.1435	6.06188	3.99584	5.95976	0.713448	6.4515e-12	5.19339e-09	8.45504e-12	0.185645
RSc0802		1124	717	549	692	832	765	569	543	723.875	193.401	266	288	291	281.667	13.6504	391	365	204	320	101.297	223	241	209	224.333	16.0416	763	575	532	623.333	122.851	-1.41698	-1.08445	-1.75174	-0.1984	0.000415569	0.00439606	4.23723e-05	0.617741
RSc0803		1769	1807	1719	1806	1424	417	1821	1660	1552.88	477.066	636	644	676	652	21.166	1072	1011	796	959.667	144.984	455	477	502	478	23.516	463	2046	2091	1533.33	927.209	-1.27709	-0.556761	-1.73129	-0.0616288	0.0129941	0.267198	0.0013856	0.917388
RSc0804		569	738	1060	617	800	346	904	788	727.75	218.308	481	460	510	483.667	25.1064	648	714	341	567.667	199.054	413	442	357	404	43.2088	433	867	861	720.333	248.856	-0.616843	-0.23984	-0.879962	-0.0282886	0.0832755	0.526828	0.0153186	0.946234
RSc0805		432	438	761	723	392	95	642	561	505.5	215.688	385	367	376	376	9	346	337	301	328	23.8118	302	319	295	305.333	12.3423	137	884	845	622	420.475	-0.446313	-0.475737	-0.75322	0.25221	0.517122	0.48621	0.25453	0.717447
RSc0806		465	629	651	461	400	276	808	692	547.75	175.602	569	482	582	544.333	54.3722	493	410	279	394	107.893	459	496	487	480.667	19.2959	308	970	1045	774.333	405.594	-0.0321343	-0.338741	-0.214272	0.471925	0.943894	0.394988	0.608344	0.199564
RSc0807		847	1290	678	514	864	1373	1338	1399	1037.88	351.93	798	650	830	759.333	96.0278	691	740	516	649	117.758	1384	1401	1355	1380	23.2594	1590	1373	1440	1467.67	111.114	-0.509751	-0.572238	0.351808	0.506633	0.231169	0.176864	0.401642	0.207229
RSc0808	ltaA	2923	2791	3120	2634	3256	2806	2968	3418	2989.5	260.769	2455	2018	2472	2315	257.35	2327	2643	1652	2207.33	506.222	3335	3445	3284	3354.67	82.282	2781	2764	2829	2791.33	33.7095	-0.42084	-0.330934	0.112663	-0.094962	0.0210925	0.0678521	0.562289	0.635351
RSc0809		988	718	1014	720	944	492	869	929	834.25	178.038	781	695	849	775	77.1751	886	957	631	824.667	171.436	964	944	908	938.667	28.3784	580	694	641	638.333	57.0468	-0.13813	0.112267	0.137605	-0.370624	0.568309	0.64465	0.563676	0.0969824
RSc0810		1952	1760	1993	1249	1040	1160	1569	1259	1497.75	371.859	2001	1592	1947	1846.67	222.194	1610	1809	1333	1584	239.063	1782	1931	1791	1834.67	83.5484	1156	1347	1236	1246.33	95.9184	0.272284	0.21615	0.260554	-0.246235	0.214735	0.336587	0.237107	0.280267
RSc0811	sorB	2907	1133	1517	1660	1304	1269	942	1077	1476.12	623.096	190	195	248	211	32.1403	736	950	650	778.667	154.484	193	254	217	221.333	30.73	841	737	814	797.333	53.966	-2.84659	-0.797906	-2.77943	-0.86524	2.23545e-07	0.042767	3.07374e-07	0.0289195
RSc0814		5740	2988	1872	1846	1008	1730	2195	3113	2561.5	1454.81	2470	2443	2678	2530.33	128.594	2411	2102	2412	2308.33	178.691	1835	1818	1961	1871.33	78.1174	1760	3084	3113	2652.33	772.919	-0.020893	0.0266496	-0.460701	0.0670647	0.971838	0.963792	0.360691	0.908635
RSc0815		8526	4754	9018	8658	9312	4523	7848	8109	7593.5	1882.49	2237	2095	2443	2258.33	174.978	6904	3982	5170	5352	1469.48	1030	1044	929	1001	62.7455	4135	9488	7947	7190	2755.62	-1.78992	-0.364234	-2.96549	-0.106951	7.88341e-06	0.274959	6.41872e-09	0.775457
RSc0816		258	4	14	17	8	7	10	23	42.625	87.2368	24	22	12	19.3333	6.4291	17	12	16	15	2.64575	11	13	10	11.3333	1.52753	15	20	27	20.6667	6.02771	-1.0315	-1.2317	-1.81582	-0.922331	0.532109	0.45643	0.274147	0.578122
RSc0817	gst1	2730	2578	4536	2970	3048	4375	2972	2936	3268.12	749.653	6103	5872	6811	6262	489.276	4149	3580	3654	3794.33	309.371	5226	5237	5188	5217	25.7099	3936	2179	1876	2663.67	1112.24	0.876782	0.330195	0.610947	-0.254946	0.00821562	0.347357	0.0665144	0.497211
RSc0818		1745	1168	1617	1548	1960	2400	1776	1957	1771.38	359.307	354	346	393	364.333	25.1462	964	1012	804	926.667	108.91	258	252	275	261.667	11.9304	2189	1968	1672	1943	259.405	-2.34605	-0.833038	-2.82674	0.135283	7.98517e-08	0.0090471	5.11647e-09	0.691282
RSc0820		441	377	894	426	440	548	527	459	514	163.037	360	340	376	358.667	18.037	474	450	264	396	114.943	258	258	207	241	29.4449	690	687	522	633	96.1405	-0.5564	-0.260943	-1.13247	0.324826	0.0920446	0.449614	0.00127792	0.318046
RSc0821		192	153	318	176	400	301	266	228	254.25	83.2977	178	191	225	198	24.2693	314	294	229	279	44.441	142	132	130	134.667	6.4291	330	252	255	279	44.1928	-0.425316	0.235389	-0.98142	0.142941	0.323177	0.596508	0.0226858	0.760069
RSc0822		88	60	47	30	88	69	48	47	59.625	20.8048	29	41	37	35.6667	6.1101	70	69	41	60	16.4621	24	28	32	28	4	75	38	50	54.3333	18.8768	-0.789658	0.107821	-1.14877	-0.101573	0.102035	0.843208	0.0204766	0.854657
RSc0830		170	66	352	323	104	265	148	227	206.875	102.529	2291	2406	2658	2451.67	187.713	1101	908	1229	1079.33	161.593	1857	1895	1861	1871	20.8806	263	203	159	208.333	52.2047	3.51069	2.51468	3.11691	0.0330792	1.28207e-07	2.2488e-05	8.82784e-07	0.963843
RSc0833		15	10	34	20	32	20	38	26	24.375	9.79705	13	14	11	12.6667	1.52753	25	13	13	17	6.9282	11	16	13	13.3333	2.51661	25	34	20	26.3333	7.0946	-0.968014	-0.38844	-0.909018	0.119264	0.0636377	0.468574	0.0799386	0.834726
RSc0834		29	6	32	26	32	45	59	51	35	16.5097	23	13	31	22.3333	9.0185	39	32	29	33.3333	5.1316	36	38	33	35.6667	2.51661	43	40	49	44	4.58258	-0.70258	0.0582543	-0.0165405	0.340108	0.283855	0.937856	0.983084	0.606734
RSc0836		108	27	71	54	32	36	91	77	62	29.5876	38	40	50	42.6667	6.4291	40	71	43	51.3333	17.0978	35	44	43	40.6667	4.93288	40	65	68	57.6667	15.3731	-0.539047	-0.111232	-0.610584	-0.0768554	0.263553	0.839395	0.203171	0.891847
RSc0839		14	10	95	91	8	91	95	129	66.625	47.9611	79	67	89	78.3333	11.0151	91	88	63	80.6667	15.3731	78	79	76	77.6667	1.52753	113	100	96	103	8.88819	0.185386	0.39337	0.174179	0.647098	0.874509	0.71786	0.882633	0.52695
RSc0844		11	8	177	100	8	75	109	121	76.125	62.5241	97	130	125	117.333	17.7858	110	115	91	105.333	12.6623	102	89	95	95.3333	6.50641	76	94	126	98.6667	25.3246	0.609821	0.616317	0.304612	0.388745	0.594243	0.590268	0.804645	0.747405
RSc0848		14	30	5	15	32	52	95	71	39.25	31.2033	69	64	70	67.6667	3.21455	53	22	23	32.6667	17.6163	84	86	74	81.3333	6.4291	62	63	69	64.6667	3.78594	0.736801	-0.146008	0.997887	0.720286	0.407114	0.894977	0.240174	0.42003
RSc0853		82	53	142	114	16	97	127	125	94.5	42.5441	102	124	117	114.333	11.2398	95	119	91	101.667	15.1438	80	81	102	87.6667	12.4231	80	110	113	101	18.2483	0.252685	0.244664	-0.13986	0.103266	0.700524	0.710814	0.843494	0.885435
RSc0857		66	8	65	45	8	38	46	34	38.75	22.1601	36	35	45	38.6667	5.50757	33	40	22	31.6667	9.07377	18	19	18	18.3333	0.57735	33	39	38	36.6667	3.21455	-0.0165239	-0.146159	-1.08766	-0.0449569	0.9849	0.861842	0.146128	0.957984
RSc0860		12	6	162	79	8	120	160	172	89.875	73.3805	123	112	101	112	11	141	134	89	121.333	28.2194	71	86	79	78.6667	7.50555	114	163	128	135	25.2389	0.304594	0.571302	-0.216511	0.60542	0.818409	0.645162	0.878016	0.622327
RSc0867		424	835	1506	985	632	1833	2345	2315	1359.38	751.154	3214	2813	3005	3010.67	200.56	2542	1052	1722	1772	746.257	1218	1484	1361	1354.33	133.125	1753	1400	1209	1454	275.991	1.10771	0.524584	-0.0522649	0.129807	0.0629184	0.415798	0.94564	0.862926
RSc0868	ripP1, popP2	1084	671	599	354	520	721	549	680	647.25	211.118	314	318	316	316	2	374	277	356	335.667	51.5978	720	696	841	752.333	77.7196	696	496	541	577.667	104.921	-1.06299	-0.796289	0.180089	-0.122342	0.00386616	0.0258366	0.633664	0.7589
RSc0873		9	2	286	145	8	151	264	255	140	121.709	167	206	212	195	24.4336	243	203	168	204.667	37.5278	136	139	139	138	1.73205	148	230	252	210	54.8088	0.469638	0.70307	-0.0344976	0.599934	0.761666	0.633644	0.984376	0.689457
RSc0884		199	73	360	462	40	193	171	251	218.625	139.739	248	252	270	256.667	11.7189	321	274	383	326	54.6717	150	168	121	146.333	23.7136	205	196	146	182.333	31.7857	0.184293	0.717423	-0.63015	-0.244697	0.833539	0.336587	0.442545	0.782907
RSc0885		31	51	134	62	16	195	189	166	105.5	73.5605	214	233	229	225.333	10.0167	92	146	107	115	27.8747	192	181	181	184.667	6.35085	227	194	166	195.667	30.5341	1.05264	0.244934	0.759173	0.914392	0.190522	0.800693	0.366496	0.263639
RSc0886		832	178	392	403	168	516	353	549	423.875	214.846	1720	1687	1760	1722.33	36.5559	865	746	1556	1055.67	437.368	1102	1231	1316	1216.33	107.751	515	436	563	504.667	64.1275	2.00122	1.5029	1.49173	0.284885	0.000153695	0.00326908	0.00349115	0.629236
RSc0888		160	60	309	99	64	235	163	175	158.125	85.3303	202	226	204	210.667	13.3167	181	195	117	164.333	41.5853	444	408	388	413.333	28.3784	220	140	103	154.333	59.8025	0.395786	0.186256	1.35933	0.0345477	0.523122	0.783527	0.0134202	0.962078
RSc0889		262	169	239	130	120	187	183	156	180.75	49.3609	153	141	169	154.333	14.0475	146	143	104	131	23.4307	175	177	184	178.667	4.72582	140	156	165	153.667	12.6623	-0.257897	-0.330495	-0.0489097	-0.216849	0.357347	0.229462	0.880239	0.446413
RSc0890		5	1	140	130	8	236	235	233	123.5	106.759	107	94	87	96	10.1489	100	112	118	110	9.16515	114	124	113	117	6.08276	262	301	338	300.333	38.0044	-0.412515	-0.0430735	-0.137513	1.26746	0.810633	0.981209	0.938125	0.368802
RSc0891		75	15	177	168	24	208	165	209	130.125	79.9007	150	144	186	160	22.7156	173	149	171	164.333	13.3167	155	146	149	150	4.58258	199	168	175	180.667	16.2583	0.243565	0.466691	0.152151	0.486937	0.806969	0.618131	0.884225	0.600937
RSc0892		85	12	66	43	40	65	75	55	55.125	23.1111	49	53	56	52.6667	3.51188	72	49	42	54.3333	15.695	29	32	42	34.3333	6.80686	44	39	62	48.3333	12.0968	-0.0886444	0.119607	-0.711778	-0.167735	0.89272	0.849837	0.205668	0.789682
RSc0896		5553	7673	4700	3217	4176	4973	6657	5414	5295.38	1394.82	3384	3306	3670	3453.33	191.649	3622	3694	3800	3705.33	89.5396	5143	5354	4457	4984.67	468.993	4937	5697	6149	5594.33	612.488	-0.658161	-0.379256	-0.131874	0.0802652	0.0224828	0.186251	0.675713	0.804645
RSc0897		2105	2894	2537	1797	1520	3061	4536	3348	2724.75	966.752	3356	3204	3463	3341	130.15	2382	2484	2271	2379	106.532	3403	3433	3427	3421	15.8745	3419	4806	5201	4475.33	935.888	0.256729	-0.0620965	0.285978	0.708113	0.490213	0.885568	0.434296	0.036176
RSc0898	ubiG	3594	3458	3496	2487	2520	4634	4623	4383	3649.38	857.359	4499	4268	4587	4451.33	164.755	2973	3360	3139	3157.33	194.15	4218	4475	4541	4411.33	170.653	4874	5700	5595	5389.67	449.656	0.242282	-0.0804684	0.223382	0.561512	0.375898	0.796294	0.418702	0.0289537
RSc0899		24803	19418	22707	26712	18904	24298	14100	21951	21611.6	4023.11	12348	11371	12719	12146	696.333	14136	11887	14276	13433	1340.7	18842	17185	16553	17526.7	1182.13	23134	22897	24503	23511.3	866.945	-0.893934	-0.566604	-0.367178	0.111453	0.00413146	0.0604368	0.227013	0.739731
RSc0900		197129	176102	124615	117941	184456	226885	158046	200476	173206	37753.9	168334	158773	167894	165000	5397.51	157085	133991	157014	149363	13312.9	202652	200198	200410	201087	1359.76	225321	158145	131852	171773	48201.6	-0.129466	-0.093708	0.150519	0.01107	0.748762	0.820725	0.700375	0.980229
RSc0901	gyrA	17863	14139	10766	10197	8792	14683	11580	15175	12899.4	3047.23	18802	17652	19993	18815.7	1170.56	10168	11402	14407	11992.3	2180.29	22790	23346	24932	23689.3	1111.51	15903	13527	13850	14426.7	1288.7	0.500624	0.0399827	0.828804	0.182013	0.0708047	0.909607	0.00287045	0.55479
RSc0902		26259	22743	6924	7015	14368	24650	16983	19831	17346.6	7487.52	15507	14255	15286	15016	668.245	8210	8125	8658	8331	286.362	35736	35438	33248	34807.3	1358.62	23951	21786	23350	23029	1117.63	-0.260215	-0.932888	0.948024	0.413451	0.658827	0.088179	0.0557206	0.442999
RSc0903	serC	4035	2473	2583	1856	1480	3102	2156	3290	2621.88	828.509	4567	4233	4916	4572	341.527	2923	2787	3445	3051.67	347.358	4387	4199	5308	4631.33	593.502	3741	3466	3341	3516	204.634	0.768492	0.37176	0.783442	0.451019	0.0130182	0.245688	0.0113671	0.151888
RSc0904	pheA	4168	3816	2731	1940	1568	2359	2134	2551	2658.38	902.808	4365	4128	4607	4366.67	239.504	2356	2723	2872	2650.33	265.564	5571	5453	5853	5625.67	205.527	1932	3405	4322	3219.67	1205.73	0.685089	0.144809	1.04659	0.26004	0.0336443	0.700375	0.00136822	0.459245
RSc0905	hisC2	4154	3168	3781	3029	2232	3539	3115	3306	3290.5	571.067	3016	2919	3102	3012.33	91.5551	1972	2010	2205	2062.33	125.005	5382	5524	5753	5553	187.192	2532	3193	4290	3338.33	887.965	-0.167549	-0.535215	0.708921	0.00984858	0.465223	0.0149313	0.000850353	0.970687
RSc0906	tyrA	1367	1325	1497	1046	928	510	1113	1653	1179.88	361.556	2311	2266	2678	2418.33	226.001	1688	1608	1494	1596.67	97.4953	1804	1772	2053	1876.33	153.832	592	1576	1736	1301.33	619.488	1.01661	0.591496	0.647993	0.124225	0.00197829	0.0707264	0.0467779	0.748199
RSc0907	aroA	2028	1903	2914	1549	1552	1654	1831	2329	1970	462.758	4745	4127	4787	4553	369.524	2858	3344	3462	3221.33	320.14	4548	4572	4512	4544	30.1993	1718	1985	2359	2020.67	321.985	1.17938	0.860381	1.1736	0.0477991	2.1992e-07	3.223e-05	2.38274e-07	0.838515
RSc0908	cmk	3326	3619	4339	2732	1992	5040	5515	5143	3963.25	1255.09	8464	7645	8764	8291	579.212	5792	4884	7027	5901	1075.65	7550	7548	7642	7580	53.7029	5786	6541	6766	6364.33	513.331	1.02488	0.725816	0.892313	0.689065	0.00266162	0.0321748	0.00847096	0.0419995
RSc0909	rpsA	34286	36060	22811	14384	19448	37772	18799	22478	25754.8	8946.26	69739	62960	69795	67498	3930.12	38533	42204	49218	43318.3	5428.96	63788	60867	68240	64298.3	3712.9	39037	25399	26402	30279.3	7600.92	1.33119	0.875296	1.25677	0.256682	0.00122419	0.031335	0.00215423	0.577885
RSc0910	ihfB	8048	6068	6092	3550	4200	6910	3473	3861	5275.25	1733.57	14151	13548	15393	14364	940.762	8935	6090	9168	8064.33	1713.79	13199	11955	13079	12744.3	686.211	6073	3873	3868	4604.67	1271.62	1.39601	0.753155	1.22098	-0.159473	0.000310517	0.0455911	0.00135098	0.723831
RSc0911		1137	1068	1016	617	688	1139	1840	1576	1135.12	410.28	1132	1045	1095	1090.67	43.6616	646	546	550	580.667	56.6157	1205	1394	1386	1328.33	106.885	1353	2132	2174	1886.33	462.357	-0.0806106	-0.818063	0.195998	0.733472	0.844322	0.022472	0.601318	0.0260814
RSc0912		2984	2110	3815	2529	1184	1840	1606	2192	2282.5	828.038	4490	4578	4871	4646.33	199.48	2790	2464	2191	2481.67	299.891	4326	4336	4523	4395	110.964	1842	1793	1768	1801	37.6431	1.00102	0.264018	0.915448	-0.31128	0.00207269	0.450528	0.00460303	0.381362
RSc0913	ugd	5508	5376	8048	5538	4544	6379	5216	5939	5818.5	1045.92	9451	8353	9732	9178.67	728.721	7108	8612	7341	7687	809.5	11768	12036	11390	11731.3	324.557	6433	4441	3983	4952.33	1302.58	0.609185	0.524762	0.960523	-0.196857	0.0134231	0.0329653	0.000178312	0.471493
RSc0914	rfaE	5239	5700	6042	5034	4752	5509	6729	7119	5765.5	823.434	7170	6338	7316	6941.33	527.577	6265	6651	6681	6532.33	232.003	9649	9235	8722	9202	464.38	5580	5651	5366	5532.33	148.359	0.223578	0.313435	0.62827	-0.0482269	0.219154	0.0782503	0.000571979	0.822739
RSc0915	rfaD	5788	5348	6498	5377	5016	7543	5759	6369	5962.25	813.996	7593	7045	8034	7557.33	495.464	6234	6204	6355	6264.33	79.9396	10199	9997	9198	9798	529.34	7342	4927	4600	5623	1497.65	0.284751	0.191483	0.656995	-0.0573932	0.279708	0.4897	0.00957956	0.855134
RSc0916		783	471	1052	785	656	1212	893	976	853.5	232.829	736	798	858	797.333	61.0027	688	647	845	726.667	104.51	935	861	809	868.333	63.3193	1113	722	719	851.333	226.615	-0.151481	-0.098345	-0.0313398	0.02619	0.722826	0.823626	0.944631	0.953875
RSc0917	cysM	2648	1721	3000	2306	1904	3235	2227	2732	2471.62	525.593	3015	3000	3236	3083.67	132.138	2406	2237	2259	2300.67	91.8822	3276	3242	3304	3274	31.0483	3554	2586	2238	2792.67	681.907	0.268818	0.0206552	0.350555	0.205312	0.370184	0.9536	0.227747	0.509844
RSc0918	mltB	3383	3065	2693	1842	2376	2259	2609	2739	2620.75	477.335	2063	1804	1993	1953.33	133.979	1455	1545	1477	1492.33	46.9184	3203	3415	3574	3397.33	186.13	1777	2393	2547	2239	407.446	-0.459088	-0.673761	0.333725	-0.22922	0.013759	0.000568884	0.0606385	0.219128
RSc0919		2007	1507	3562	2171	1880	2583	2227	2483	2302.5	611.7	2030	1933	2254	2072.33	164.634	2108	2323	1821	2084	251.859	1726	1852	1879	1819	81.6639	2487	2130	2207	2274.67	187.873	-0.196254	-0.0210377	-0.387742	0.00279503	0.518847	0.950315	0.174994	0.993744
RSc0920		1069	548	961	638	416	431	454	756	659.125	249.151	1253	1296	1361	1303.33	54.3722	1116	1031	815	987.333	155.178	1009	1062	1126	1065.67	58.5861	453	717	678	616	142.503	0.971938	0.734189	0.675048	-0.0831253	0.00191177	0.0178606	0.0294221	0.827573
RSc0921		634	469	714	458	232	475	345	452	472.375	150.784	970	1006	1121	1032.33	78.8691	858	956	604	806	181.67	761	769	707	745.667	33.7244	483	398	444	441.667	42.548	1.09616	0.896147	0.623871	-0.06497	0.000964376	0.00618075	0.0569314	0.875408
RSc0922		2459	1700	2113	1127	1024	2772	1355	1479	1753.62	635.385	4133	3707	4007	3949	218.842	3055	3291	1885	2743.67	752.931	3757	3566	3756	3693	109.986	2476	1397	1435	1769.33	612.286	1.12254	0.748532	1.02118	0.0559035	0.00564886	0.0659979	0.0116857	0.914877
RSc0923	etfB	18398	18191	11189	10339	14352	38228	28458	22566	20215.1	9401.51	8599	7741	8741	8360.33	541.037	8153	10654	11605	10137.3	1783.05	15802	15807	15171	15593.3	365.76	51168	26197	20612	32659	16270.7	-1.34523	-0.88388	-0.449316	0.729443	0.0247375	0.13076	0.457624	0.176672
RSc0924	etfA	15533	14321	10036	9724	10984	19836	14670	14345	13681.1	3367.07	9522	8062	9912	9165.33	975.209	6893	9647	8733	8424.33	1402.71	12923	12965	12782	12890	95.8593	25647	13205	12638	17163.3	7352.54	-0.641656	-0.586063	-0.15084	0.368009	0.0969777	0.129523	0.725452	0.33186
RSc0925		6040	4079	4533	4325	5264	6671	4339	4407	4957.25	944.113	2195	2006	2348	2183	171.315	2420	3069	2397	2628.67	381.513	3480	3719	3315	3504.67	203.126	7499	4709	4747	5651.67	1599.95	-1.24846	-0.81235	-0.568105	0.211181	0.000323163	0.0120899	0.0734468	0.523496
RSc0926	dadA	11757	8242	5805	10929	4464	12158	18129	17452	11117	4950.82	7347	6702	7869	7306	584.579	4765	5517	10146	6809.33	2914	6061	6330	7588	6659.67	815.133	13812	16844	12898	14518	2065.56	-0.644634	-0.536083	-0.782403	0.396138	0.227233	0.320053	0.14131	0.45298
RSc0927	lrp	296	216	551	233	192	260	273	351	296.5	114.054	574	551	630	585	40.6325	517	654	338	503	158.465	405	432	401	412.667	16.8622	313	246	229	262.667	44.411	0.961483	0.893967	0.454814	-0.120382	0.00321418	0.00599616	0.170091	0.759816
RSc0928		1062	434	480	216	344	439	387	479	480.125	250.532	674	660	636	656.667	19.218	531	520	324	458.333	116.466	684	737	733	718	29.5127	310	352	322	328	21.6333	0.448395	0.0806362	0.567968	-0.509004	0.283291	0.873401	0.163878	0.244381
RSc0929		1609	1405	1756	1407	608	1268	1457	1568	1384.75	347.397	1748	1537	1773	1686	129.642	1037	1158	1012	1069	78.0833	1404	1330	1603	1445.67	141.189	1437	2047	2168	1884	391.812	0.2521	-0.233764	0.0266158	0.443526	0.395418	0.448051	0.939999	0.114031
RSc0930		2816	4605	2409	2424	1312	1418	2668	1876	2441	1036.25	1877	1653	1868	1799.33	126.808	1387	1746	1454	1529	190.89	1539	1522	1616	1559	50.0899	1583	2842	3377	2600.67	921.027	-0.479663	-0.544813	-0.690454	0.0670876	0.275758	0.213206	0.113147	0.896145
RSc0931		1663	2843	1702	756	1144	746	5846	2736	2179.5	1683.6	831	861	978	890	77.6724	647	697	724	689.333	39.0683	1551	1401	1470	1474	75.08	909	6186	7751	4948.67	3584.9	-1.28808	-1.47731	-0.562067	1.15956	0.1091	0.0686985	0.496654	0.10078
RSc0932		1622	1269	1242	1066	1200	1683	1807	1322	1401.38	265.86	629	692	773	698	72.1873	886	918	627	810.333	159.575	670	787	667	708	68.4324	1855	2044	1948	1949	94.504	-1.05508	-0.679832	-1.03881	0.475945	0.000118821	0.00716527	0.000141522	0.0430231
RSc0933	rpsP	4985	1898	2932	2341	1368	2140	1793	4027	2685.5	1237.33	7908	10167	10071	9382	1277.42	4616	2814	4603	4011	1036.65	3247	2968	3439	3218	236.835	2485	3487	3657	3209.67	633.31	1.79813	0.760523	0.248001	0.279485	1.72275e-05	0.0505627	0.572742	0.518381
RSc0934	rimM	4979	4614	5466	3999	2480	4290	4054	7821	4712.88	1531.41	8675	9381	10213	9423	769.86	6411	6757	8881	7349.67	1337.41	5862	5211	5686	5586.33	336.75	4516	7654	9126	7098.67	2354.64	0.97238	0.803451	0.215067	0.581502	0.00196136	0.00984772	0.534763	0.0624082
RSc0935	trmD	5527	11825	8742	5412	4816	11704	11891	13883	9225	3577.64	19389	17441	19924	18918	1306.79	16696	12249	15422	14789	2290.08	15196	12960	12902	13686	1308.02	10407	12479	14247	12377.7	1922	0.988638	0.816109	0.520565	0.415618	0.0176185	0.0506497	0.227747	0.348437
RSc0936	rplS	10779	16988	10681	7273	5264	15427	13911	15293	11952	4175.62	30093	28329	30858	29760	1296.97	29732	26175	23043	26316.7	3346.75	21234	17896	17853	18994.3	1939.73	12775	11321	12511	12202.3	774.587	1.26989	1.26021	0.619901	0.0417228	0.00143895	0.00155766	0.120806	0.934764
RSc0937		682	775	871	421	248	456	424	463	542.5	210.702	817	797	909	841	59.7327	568	555	708	610.333	84.8312	668	654	563	628.333	57.0117	348	507	694	516.333	173.189	0.606916	0.332381	0.184713	-0.0735601	0.114427	0.417911	0.675306	0.879473
RSc0938	cobD	5320	2964	6256	5320	2792	2414	3257	3859	4022.75	1423.78	5859	5751	6358	5989.33	323.809	4080	3259	2688	3342.33	699.732	4389	4678	4859	4642	237.059	2397	2352	2306	2351.67	45.5009	0.54759	-0.129356	0.174899	-0.745397	0.0875181	0.735018	0.631605	0.0298187
RSc0939		3202	2289	1527	1154	1256	927	2059	1562	1747	742.187	1426	1361	1645	1477.33	148.796	1341	1354	1387	1360.67	23.7136	1091	1175	1170	1145.33	47.1204	1003	1656	1732	1463.67	400.755	-0.256223	-0.195298	-0.625549	-0.244269	0.514477	0.627876	0.091214	0.535921
RSc0940		3118	2430	3112	2349	1344	1827	1579	2224	2247.88	653.487	2680	2584	2964	2742.67	197.599	2290	2219	2173	2227.33	58.9435	2200	2424	2511	2378.33	160.45	1692	1489	1462	1547.67	125.723	0.255049	0.130157	0.0450797	-0.506354	0.389011	0.685782	0.898139	0.0852073
RSc0941		3937	4007	3944	3086	1728	3955	3529	3490	3459.5	770.1	3254	3101	3299	3218	103.793	2626	2890	2722	2746	133.626	3223	3617	3686	3508.67	249.789	2943	2057	1750	2250	619.475	-0.146313	-0.202587	-0.028508	-0.580276	0.677212	0.55389	0.940664	0.0691003
RSc0942	orn	2717	1362	1567	1102	880	1401	920	1118	1383.38	589.278	1822	1646	1962	1810	158.341	1319	1266	1307	1297.33	27.7909	1881	1992	2270	2047.67	200.385	1756	1221	1150	1375.67	331.286	0.359358	0.057563	0.533803	0.0462329	0.349603	0.901382	0.14753	0.921268
RSc0943	mogA	2223	1309	2056	1627	936	1087	769	1355	1420.25	517.914	2311	2335	2491	2379	97.7343	1529	1688	1334	1517	177.305	1978	2090	2189	2085.67	105.567	1072	1029	1198	1099.67	87.8313	0.716387	0.23216	0.520526	-0.346234	0.0317439	0.532545	0.123803	0.344828
RSc0944		1547	1929	1152	789	1056	1284	1593	1953	1412.88	415.726	2338	2159	2395	2297.33	123.144	1482	1773	1285	1513.33	245.504	2355	2510	2639	2501.33	142.198	1365	2122	2298	1928.33	495.734	0.666986	0.227416	0.78444	0.439169	0.0223349	0.476018	0.00729026	0.138567
RSc0945	pmbA	7493	5717	5795	4874	3272	3909	3375	4193	4828.5	1444.69	6094	5504	6017	5871.67	320.728	4902	5406	4255	4854.33	576.979	7432	7402	7796	7543.33	219.329	4045	3768	3870	3894.33	140.094	0.248711	0.139229	0.605196	-0.286663	0.39872	0.659343	0.0279968	0.33853
RSc0946	folA	702	714	964	654	736	1145	801	929	830.625	167.959	1559	1407	1678	1548	135.834	1025	917	881	941	74.94	1512	1579	1621	1570.67	54.9758	1258	848	1024	1043.33	205.683	0.837576	0.293959	0.855909	0.344711	0.00346944	0.327384	0.00286341	0.241898
RSc0947	thyA	2005	2056	2595	1705	2240	3225	2406	2786	2377.25	484.993	3207	2883	3379	3156.33	251.852	2184	2268	1892	2114.67	197.356	3421	3564	3877	3620.67	233.222	3107	2743	3059	2969.67	197.761	0.350237	-0.0583426	0.544665	0.322385	0.195871	0.859183	0.0391235	0.237247
RSc0948		3097	1106	241	294	240	970	853	1591	1049	957.179	623	590	660	624.333	35.019	668	668	1350	895.333	393.753	240	191	202	211	25.7099	810	1130	1117	1019	181.116	-0.735364	-0.00441972	-2.30084	0.00495802	0.449558	0.996883	0.02317	0.996651
RSc0949		961	201	476	181	120	214	641	418	401.5	287.711	649	605	828	694	118.114	291	283	356	310	40.0375	803	649	677	709.667	82.0325	266	726	640	544	244.565	0.819018	-0.15057	0.856711	0.476967	0.189703	0.846057	0.167932	0.476992
RSc0950		1830	2009	1800	1703	1688	2111	3364	3091	2199.5	654.57	502	526	550	526	24	1370	1488	1484	1447.33	67.0025	477	480	454	470.333	14.2244	1554	2316	2326	2065.33	442.856	-2.10088	-0.465932	-2.26741	-0.100215	1.37194e-07	0.111307	4.47665e-08	0.762949
RSc0951		5077	4506	4342	4441	3840	1386	3948	4012	3944	1106.07	2663	2666	2926	2751.67	150.985	3168	3491	3076	3245	217.952	3003	2984	3007	2998	12.2882	1247	2747	2333	2109	774.682	-0.548386	-0.139833	-0.42876	-0.919726	0.13234	0.731794	0.243154	0.0134892
RSc0952		3092	1853	2327	310	1752	539	2731	3531	2016.88	1149.48	4530	4137	4887	4518	375.144	2708	3969	5448	4041.67	1371.44	5386	4699	6460	5515	887.559	777	4720	7172	4223	3226.34	1.18727	1.22477	1.47237	1.06385	0.104922	0.0935743	0.0416598	0.149874
RSc0953		1630	1673	1691	2027	1160	1409	1881	1856	1665.88	276.896	695	877	908	826.667	115.075	855	445	560	620	211.483	468	438	457	454.333	15.1767	1536	2410	2468	2138	522.153	-1.05692	-1.29694	-1.92487	0.338423	0.000300105	2.93142e-05	1.23508e-07	0.19458
RSc0971		6276	17447	10695	10525	4160	8862	13619	12941	10565.6	4220.23	2801	3063	3155	3006.33	183.677	3216	2332	2651	2733	447.668	2094	2131	2338	2187.67	131.5	8701	22656	21618	17658.3	7774.62	-1.85781	-1.82007	-2.3231	0.697178	0.000708402	0.000855563	7.63232e-05	0.129379
RSc0972		2917	2043	1874	1517	1224	867	1452	1870	1720.5	617.6	831	871	910	870.667	39.5011	964	813	820	865.667	85.2311	681	660	731	690.667	36.4737	881	2410	2185	1825.33	825.518	-0.996225	-0.83228	-1.33608	0.0717084	0.00663081	0.0210385	0.000549824	0.862167
RSc0973		2287	2927	604	615	2040	2486	4049	2933	2242.62	1173.79	1843	1766	1935	1848	84.6109	1364	1485	2319	1722.67	519.971	2535	3126	3345	3002	418.995	4001	4630	4469	4366.67	326.748	-0.320913	-0.223716	0.371512	0.964681	0.666433	0.771137	0.600446	0.123117
RSc0974		1162	2557	1978	1534	1872	5147	8083	4754	3385.88	2401.56	446	475	528	483	41.5812	833	848	735	805.333	61.3705	438	485	439	454	26.8514	4498	7947	6200	6215	1724.55	-2.85843	-1.9513	-2.95189	0.85308	0.000775217	0.0120583	0.000588519	0.202177
RSc0975		1594	1180	2238	1470	1400	784	1787	2143	1574.5	482.679	3516	3253	3831	3533.33	289.39	2202	2481	2679	2454	239.643	2651	2631	2722	2668	47.8226	924	2288	2584	1932	885.411	1.14738	0.804039	0.739842	0.280059	0.000279433	0.00867777	0.0155933	0.392599
RSc0976	parE	4915	3296	4976	3618	3240	3744	2945	3962	3837	753.695	7563	7195	7982	7580	393.775	5227	5452	5253	5310.67	123.087	7966	7832	7764	7854	102.781	3836	3385	3375	3532	263.319	0.9429	0.603952	0.990456	-0.0965038	2.18375e-05	0.00353394	1.07904e-05	0.687406
RSc0977		953	633	1362	907	544	499	830	978	838.25	281.731	1507	1456	1692	1551.67	124.179	1307	1233	1308	1282.67	43.0155	1647	1706	1587	1646.67	59.5007	523	760	759	680.667	136.544	0.869703	0.774215	0.953026	-0.286542	0.00215651	0.00596386	0.000866564	0.349228
RSc0978	parC	3867	2739	4047	2519	3912	4434	3951	3804	3659.12	666.626	4658	4403	5030	4697	315.314	4826	5949	4709	5161.33	684.643	6642	6489	6196	6442.33	226.633	3681	2291	2024	2665.33	889.666	0.310272	0.614122	0.763686	-0.415489	0.282826	0.0267004	0.00600357	0.158458
RSc0979		597	376	1101	758	480	226	666	569	596.625	263.399	1211	1174	1329	1238	80.9506	1079	1027	927	1011	77.2528	866	794	963	874.333	84.8076	222	361	310	297.667	70.316	1.03578	0.914608	0.530683	-0.990909	0.0105284	0.0239542	0.203535	0.0269531
RSc0980		433	283	785	524	200	144	213	229	351.375	216.864	716	780	848	781.333	66.0101	567	528	469	521.333	49.339	388	362	435	395	37	134	127	108	123	13.4536	1.13511	0.720701	0.146842	-1.46957	0.031848	0.185646	0.822858	0.016366
RSc0981	lldP	11881	18034	16301	16960	25576	18258	31359	22968	20167.1	6146.38	8640	7961	9043	8548	546.835	9747	11634	7257	9546	2195.41	6937	7404	6798	7046.33	317.45	19457	28268	23822	23849	4405.56	-1.29608	-0.979816	-1.57846	0.219913	0.000954503	0.00898629	0.000130932	0.565756
RSc0982		1793	2156	2925	3779	1792	564	3867	3166	2505.25	1133.64	1982	1791	2108	1960.33	159.607	1605	1828	1723	1718.67	111.563	1254	1344	1305	1301	45.1331	576	4249	4225	3016.67	2113.71	-0.383991	-0.397848	-0.978458	0.211153	0.587272	0.572947	0.142525	0.77012
RSc0983		2375	1522	3013	4975	696	89	2895	2071	2204.5	1515.15	1790	2178	2325	2097.67	276.399	1439	1496	1533	1489.33	47.3533	876	1008	1014	966	78	91	2893	3044	2009.33	1663.04	-0.0989145	-0.416136	-1.22368	-0.204633	0.941241	0.744833	0.308519	0.878333
RSc0984	gstE	4054	3320	2300	1844	2176	2068	2456	3339	2694.62	779.384	3340	3203	3696	3413	254.478	2871	3224	2962	3019	183.273	3168	3115	3287	3190	88.0852	1956	2650	3440	2682	742.517	0.312049	0.309321	0.211778	-0.00689408	0.229374	0.234002	0.43503	0.983278
RSc0985		9034	11576	5014	3492	5760	9395	9275	9615	7895.12	2782.72	6948	6079	7052	6693	534.276	5919	8436	6409	6921.33	1334.42	10310	10819	10748	10625.7	275.671	9797	11232	13936	11655	2101.67	-0.285199	-0.069518	0.3781	0.554533	0.525519	0.890426	0.364462	0.164678
RSc0986		5454	5570	4828	3137	4216	4323	5680	5242	4806.25	872.19	3944	3349	3925	3739.33	338.172	3675	4750	3285	3903.33	758.722	4596	4602	4469	4555.67	75.1155	4359	5380	4954	4897.67	512.826	-0.399224	-0.174817	-0.116907	0.0340444	0.0399772	0.386571	0.581076	0.884079
RSc0987		2302	3967	2690	1763	2088	1763	3666	3105	2668	843.739	1759	1461	1788	1669.33	181.004	2025	2208	1939	2057.33	137.384	1198	1224	1141	1187.67	42.4539	1617	3068	2841	2508.67	780.503	-0.710609	-0.236128	-1.20302	-0.102395	0.0265037	0.479882	0.000473049	0.777286
RSc0988		2096	3724	801	519	736	1552	5896	4346	2458.75	1978.8	552	489	530	523.667	31.9739	916	1033	1168	1039	126.107	664	695	662	673.667	18.5023	1414	4523	3981	3306	1660.78	-2.23247	-1.06225	-1.87444	0.420413	0.0209115	0.244643	0.0463143	0.648357
RSc0989		2432	2568	1945	1069	1696	1474	2528	2275	1998.38	548.05	1207	1145	1364	1238.67	112.882	1534	1808	1095	1479	359.668	1291	1240	1203	1244.67	44.1852	1581	2318	1959	1952.67	368.541	-0.717237	-0.304029	-0.71119	-0.0238199	0.0106809	0.277634	0.0113253	0.942611
RSc0990	hptG	31440	47276	21624	29052	12864	76182	39297	55285	39127.5	20203.6	13614	12105	14338	13352.3	1139.26	10257	13503	10967	11575.7	1706.45	25519	28533	30665	28239	2585.57	83814	62384	58446	68214.7	13652.2	-1.63027	-1.66577	-0.553812	0.800684	0.0139123	0.0122672	0.393581	0.169054
RSc0991	mug	3545	4312	3233	4143	1376	2701	3922	6534	3720.75	1477.9	1780	1691	2090	1853.67	209.452	1393	1536	1193	1374	172.288	3104	3473	3655	3410.67	280.739	2984	6503	6395	5294	2001.25	-1.03976	-1.30311	-0.162414	0.487674	0.020507	0.00470248	0.74069	0.245867
RSc0992	gstF	2902	3315	3342	2890	3944	3342	4172	2777	3335.5	502.682	1624	1425	1608	1552.33	110.564	2175	2823	1603	2200.33	610.394	1966	2200	2130	2098.67	120.106	3692	3896	3463	3683.67	216.62	-1.16162	-0.505184	-0.731683	0.139003	4.90603e-05	0.0457012	0.00480608	0.609326
RSc0993		726	1221	876	702	1112	406	1805	1320	1021	437.587	617	480	585	560.667	71.6682	775	853	587	738.333	136.738	686	777	710	724.333	47.1628	436	1965	1925	1442	871.451	-0.893274	-0.334314	-0.526895	0.454684	0.0869264	0.544283	0.318025	0.369393
RSc0994		702	836	830	553	792	338	1414	1194	832.375	340.202	1698	1597	1763	1686	83.6481	877	1014	1150	1013.67	136.5	1215	1299	1437	1317	112.089	370	1540	1516	1142	668.679	1.00351	0.452775	0.641457	0.426954	0.0208209	0.324877	0.147639	0.357284
RSc0995		995	736	1012	704	592	709	1103	1108	869.875	205.44	2369	2038	2378	2261.67	193.753	1327	1582	1688	1532.33	185.554	2262	2471	2140	2291	167.395	772	1050	1139	987	191.439	1.35394	0.974277	1.36944	0.191307	4.872e-08	1.18416e-05	3.94977e-08	0.375625
RSc0996		2236	1585	1253	1153	1488	1821	1415	1617	1571	341.03	1154	1047	1224	1141.67	89.1422	1350	1374	1180	1301.33	105.761	1121	1317	1343	1260.33	121.364	1652	1153	1422	1409	249.754	-0.510878	-0.151792	-0.372974	-0.13487	0.0670242	0.618479	0.182656	0.659659
RSc0997		1963	1303	1053	964	976	788	1038	1195	1160	359.26	830	723	812	788.333	57.2917	883	1000	762	881.667	119.006	959	1033	1164	1052	103.812	801	1085	1212	1032.67	210.438	-0.583137	-0.257227	-0.172674	-0.161896	0.0278759	0.342103	0.541825	0.570042
RSc0998		3132	3170	1430	1466	2288	2611	2347	2311	2344.38	653.017	1376	1200	1374	1316.67	101.041	1297	1620	1431	1449.33	162.279	2087	2085	2077	2083	5.2915	2984	2660	2806	2816.67	162.263	-0.886257	-0.575001	-0.22784	0.271154	0.0127382	0.0986714	0.540105	0.441587
RSc0999		5944	9046	5709	5251	6536	15675	13885	13707	9469.12	4294.72	4613	4390	5164	4722.33	398.415	4891	3906	4711	4502.67	524.508	5432	5630	5783	5615	175.98	11393	10142	8539	10024.7	1430.61	-1.06997	-0.955476	-0.822913	0.0848384	0.0444542	0.0712019	0.118609	0.890635
RSc1000		6102	8211	6110	4847	7136	13680	13393	12189	8958.5	3574.75	3677	3145	3837	3553	362.282	3881	2860	3748	3496.33	555.079	4928	5253	5098	5093	162.558	9395	7824	6760	7993	1325.6	-1.39623	-1.23295	-0.878854	-0.153217	0.00500145	0.0117656	0.0648803	0.774129
RSc1001		961	729	863	493	424	512	559	558	637.375	192.194	759	788	867	804.667	55.8957	561	557	523	547	20.8806	673	700	714	695.667	20.8407	545	634	643	607.333	54.1695	0.313383	-0.0707511	0.0988941	-0.0486992	0.226229	0.817872	0.738911	0.877827
RSc1002		673	650	639	526	400	49	423	445	475.625	203.55	536	489	610	545	61	352	314	272	312.667	40.0167	316	329	346	330.333	15.0444	49	506	534	363	272.292	0.17844	-0.451611	-0.544923	-0.437151	0.838372	0.590353	0.509237	0.602868
RSc1003		2431	3093	1467	1500	3056	2091	2073	2177	2236	612.84	343	332	365	346.667	16.8028	829	1099	958	962	135.044	426	429	390	415	21.7025	1686	1463	1214	1454.33	236.119	-2.75065	-1.10663	-2.49483	-0.613498	1.20399e-07	0.00380943	4.57671e-07	0.0940061
RSc1004		5056	5215	4411	2955	3968	5853	4409	4073	4492.5	887.943	4797	4347	4914	4686	299.354	3301	3426	2961	3229.33	240.642	5549	5914	5532	5665	215.808	5748	3962	3724	4478	1106.27	0.00496603	-0.36246	0.274679	0.0213169	0.989252	0.231741	0.360628	0.952371
RSc1005	nth	1179	680	201	140	168	320	214	357	407.375	356.306	437	352	402	397	42.72	224	218	246	229.333	14.7422	710	797	959	822	126.369	266	205	190	220.333	40.2534	-0.0391195	-0.649641	1.0041	-0.814725	0.966577	0.423286	0.157657	0.308465
RSc1006		1331	1004	498	409	352	205	891	917	700.875	390.193	824	769	892	828.333	61.6144	588	576	742	635.333	92.5707	829	1005	1262	1032	217.759	206	832	844	627.333	364.935	0.246657	0.052782	0.557181	-0.166519	0.713333	0.942611	0.357789	0.814827
RSc1007		2344	964	2254	1667	1384	474	1646	1970	1587.88	637.25	2233	2322	2469	2341.33	119.182	1750	1397	1156	1434.33	298.755	2070	2182	2045	2099	72.9589	478	1993	2181	1550.67	933.7	0.557317	0.0140839	0.39443	-0.0538183	0.247148	0.981786	0.433422	0.929665
RSc1008	phaZ	12378	16532	21137	11746	19008	14725	19333	16532	16423.9	3349.1	26959	23755	26916	25876.7	1837.54	21973	28128	18897	22999.3	4700.3	36245	39098	31186	35509.7	4006.93	17920	20273	21546	19913	1839.61	0.610083	0.600275	1.06341	0.276521	0.0120121	0.0134331	3.9822e-05	0.272269
RSc1010	tyrB	11197	9703	11192	8591	9752	12964	11730	11313	10805.2	1378.58	21860	19816	22573	21416.3	1431.05	9422	12870	12920	11737.3	2005.29	28558	30869	29025	29484	1221.96	12829	13520	13635	13328	435.955	0.935095	0.247499	1.39234	0.301634	3.77613e-05	0.259051	6.26228e-08	0.161974
RSc1011	uvrB	6848	7133	5686	5577	3936	11907	7671	10062	7352.5	2566.02	4371	4009	4618	4332.67	306.304	4258	4732	4121	4370.33	320.616	6452	7297	7935	7228	743.904	11688	8509	9342	9846.33	1648.42	-0.825621	-0.64175	-0.0923962	0.43212	0.051476	0.128577	0.850015	0.289246
RSc1012		1543	844	1396	968	632	388	838	1022	953.875	377.34	1341	1310	1562	1404.33	137.42	888	1098	884	956.667	122.415	1604	1691	1962	1752.33	186.715	431	873	791	698.333	235.12	0.550063	0.166514	0.866222	-0.439783	0.125268	0.686406	0.0142227	0.252574
RSc1013		2288	2373	2493	2661	2288	260	2379	2405	2143.38	770.51	540	482	574	532	46.5188	1011	1110	662	927.667	235.339	1483	1515	1411	1469.67	53.2666	200	1569	1192	987	707.148	-2.0388	-1.08066	-0.574851	-1.17292	0.00751494	0.130757	0.430796	0.101651
RSc1014		3405	6222	3012	2725	2952	1664	3341	3556	3359.62	1298.3	900	811	962	891	75.9013	1381	1530	983	1298	282.788	4723	4790	4731	4748	36.5923	1090	1576	1300	1322	243.746	-1.95682	-1.25506	0.454659	-1.3498	2.14972e-05	0.00204565	0.216399	0.0010835
RSc1015		1457	1436	1320	1639	872	837	882	1150	1199.12	309.801	471	455	491	472.333	18.037	738	483	400	540.333	176.143	1021	1045	1094	1053.33	37.2066	449	314	377	380	67.55	-1.39162	-1.0358	-0.240137	-1.63461	0.000248614	0.00374729	0.509481	4.18471e-05
RSc1016		5820	4942	4724	5985	3520	1686	3340	4338	4294.38	1419.54	2826	2618	3167	2870.33	277.172	3614	4113	3050	3592.33	531.831	1924	2026	2152	2034	114.21	1230	1767	2094	1697	436.233	-0.619883	-0.130173	-1.11913	-1.34856	0.110508	0.766808	0.00552507	0.00121265
RSc1017		15562	12856	11294	14119	11768	11210	13363	14354	13065.8	1576.6	11822	10584	12485	11630.3	964.885	12155	14487	11842	12828	1445.23	5161	5500	5104	5255	214.082	10439	11741	12634	11604.7	1103.83	-0.217564	0.0936402	-1.36632	-0.175025	0.248215	0.645233	4.69216e-08	0.363168
RSc1018		1634	3611	1882	734	1456	1154	1914	1577	1745.25	847.244	1499	1482	1672	1551	105.133	1223	1130	959	1104	133.907	1333	1249	1320	1300.67	45.2143	1362	2883	3061	2435.33	933.785	-0.206648	-0.529082	-0.463316	0.454753	0.697066	0.279616	0.348175	0.332147
RSc1019	nifS	6549	9354	4673	1728	6520	6467	4870	4693	5606.75	2197.34	4329	4108	4648	4361.67	271.478	4863	5450	3536	4616.33	980.552	9658	9266	8085	9003	818.816	3788	3119	3259	3388.67	352.846	-0.418749	-0.178693	0.624886	-0.716791	0.423954	0.752127	0.188758	0.158428
RSc1020	nifU	3595	4888	2678	1162	3944	5028	3086	3176	3444.62	1245.64	2809	2482	2826	2705.67	193.887	4081	4306	3238	3875	563.012	6170	6001	4857	5676	714.291	3335	1985	2112	2477.33	745.471	-0.415463	0.266545	0.651685	-0.454492	0.43454	0.620964	0.174551	0.389463
RSc1021	iscA	3102	4571	2472	1080	2920	3930	2458	2420	2869.12	1056.14	1931	1818	1874	1874.33	56.5007	3068	3087	2537	2897.33	312.202	4200	4188	3473	3953.67	416.313	2710	1661	1910	2093.67	548.088	-0.674574	0.118117	0.397117	-0.43452	0.167155	0.829525	0.40915	0.38535
RSc1022		1208	1663	1102	496	1136	1212	857	949	1077.88	334.926	893	812	851	852	40.5093	1252	1029	1051	1110.67	122.892	1500	1522	1343	1455	97.6166	897	599	667	721	156.167	-0.390219	0.164315	0.376475	-0.55534	0.347608	0.708901	0.345007	0.172258
RSc1023	hscB	455	446	743	190	392	505	507	512	468.75	153.138	449	396	467	437.333	36.9098	559	593	570	574	17.3494	718	692	617	675.667	52.4436	376	369	379	374.667	5.1316	-0.127364	0.440808	0.498959	-0.294764	0.752014	0.198527	0.141246	0.427906
RSc1024	hscA	1769	1178	2284	880	928	777	1193	1372	1297.62	508.218	2784	2491	2845	2706.67	189.247	1843	2407	2341	2197	308.344	2915	2613	2684	2737.33	157.906	555	992	1168	905	315.625	1.05632	0.933291	1.0706	-0.507716	0.000644236	0.00227008	0.000552731	0.11614
RSc1025	fdx	537	724	657	211	392	803	491	459	534.25	191.074	1514	1295	1477	1428.67	117.228	905	900	1150	985	142.916	1454	1444	1403	1433.67	27.0247	606	290	365	420.333	165.107	1.36534	1.01663	1.36711	-0.302503	0.00253373	0.0237707	0.00250247	0.565607
RSc1026	iscX	401	455	355	142	192	495	247	262	318.625	127.269	1305	1281	1298	1294.67	12.3423	853	574	846	757.667	159.099	1021	953	889	954.333	66.0101	366	177	152	231.667	117.006	1.97181	1.38401	1.52654	-0.404384	0.00011362	0.0047771	0.00197281	0.473793
RSc1027		6205	10685	3908	1335	5008	3482	12368	7011	6250.25	3713.43	2975	2544	3073	2864	281.427	2251	2231	2062	2181.33	103.828	7855	7248	7352	7485	324.621	5354	24636	30675	20221.7	13225.1	-1.14495	-1.3637	0.240257	1.65688	0.114047	0.0623094	0.75649	0.00925268
RSc1028	lysS	3948	5803	1615	1113	2488	4468	2451	2500	3048.25	1566.82	4132	3655	4131	3972.67	275.108	2070	2421	2789	2426.67	359.533	9765	9816	9170	9583.67	359.152	3519	2008	2625	2717.33	759.72	0.314318	-0.212103	1.58145	-0.150218	0.623129	0.756996	0.00429014	0.82928
RSc1029		1222	1249	926	714	544	348	732	1185	865	336.334	2352	2161	2602	2371.67	221.157	1194	1297	1510	1333.67	161.159	1373	1430	1844	1549	257.062	389	970	1126	828.333	388.387	1.43874	0.794721	0.820458	-0.0751153	0.000463811	0.0482765	0.0412351	0.884164
RSc1031	pncB	2507	3183	1877	1615	2368	3118	3432	3257	2669.62	681.252	3090	2920	3137	3049	114.162	2117	2457	2085	2219.67	206.159	3643	3803	4019	3821.67	188.694	3428	3123	3002	3184.33	219.523	0.141079	-0.148374	0.460974	0.263951	0.687621	0.67532	0.132056	0.416352
RSc1032		2962	1602	2431	2774	1416	520	1394	1901	1875	815.228	2344	2256	2670	2423.33	218.104	1689	1521	1767	1659	125.714	2105	2248	2357	2236.67	126.382	538	1840	1653	1343.67	703.965	0.346318	-0.016914	0.227674	-0.509036	0.526828	0.979381	0.691681	0.354107
RSc1033		1257	901	1544	1200	768	667	969	1192	1062.25	288.673	1376	1352	1519	1415.67	90.2903	1135	1223	1092	1150	66.7757	1114	1135	1095	1114.67	20.0083	682	1114	1170	988.667	267.053	0.388005	0.259876	0.0397366	-0.106256	0.116471	0.309853	0.897932	0.712006
RSc1034		1576	1288	1798	1315	1648	865	1714	1915	1514.88	341.243	1837	1628	1880	1781.67	134.805	1701	2031	1592	1774.67	228.583	2017	2128	1929	2024.67	99.7213	961	1591	1562	1371.33	355.655	0.20486	0.366355	0.386217	-0.147812	0.374667	0.0939912	0.0767302	0.547071
RSc1035	rmuC	1493	849	1575	1051	864	678	688	829	1003.38	348.004	1679	1544	1888	1703.67	173.321	1581	1684	1368	1544.33	161.159	2076	2060	1936	2024	76.629	675	598	600	624.333	43.89	0.735022	0.763131	0.983113	-0.648432	0.0135782	0.010426	0.00114963	0.041698
RSc1036		1691	1661	1076	1307	856	839	1603	2153	1398.25	460.633	1695	2109	2093	1965.67	234.541	740	568	962	756.667	197.528	824	853	970	882.333	77.2938	889	2014	1402	1435	563.226	0.468649	-0.714315	-0.694843	0.0269444	0.180277	0.0526726	0.0592836	0.950097
RSc1037	moeA1	1615	773	1285	1000	704	361	517	715	871.25	412.106	1838	1827	2050	1905	125.694	1188	1431	1173	1264	144.821	1489	1570	1775	1611.33	147.412	362	417	400	393	28.1603	1.11427	0.691391	0.867807	-1.11616	0.00681023	0.0965843	0.0349301	0.0153303
RSc1038	mobA	848	943	887	555	832	757	941	763	815.75	126.765	1095	1074	1240	1136.33	90.3899	920	995	818	911	88.8426	1427	1471	1556	1484.67	65.5769	837	696	652	728.333	96.6454	0.433453	0.283491	0.815844	-0.138574	0.0434384	0.196811	0.000249435	0.569975
RSc1039	moaA	2261	2368	2318	1540	1952	2345	2348	1880	2126.5	303.57	2665	2447	2896	2669.33	224.531	2557	2657	2161	2458.33	262.308	2800	2854	2838	2830.67	27.7369	2292	1697	1658	1882.33	355.317	0.277387	0.327103	0.359783	-0.149582	0.225353	0.1472	0.108859	0.552241
RSc1040	rne	14688	16715	20679	8495	17064	9642	19612	20534	15928.6	4714.26	25400	23506	26079	24995	1333.45	28271	39413	21673	29785.7	8966.47	37809	38322	38500	38210.3	358.779	10339	14894	18638	14623.7	4156.1	0.629398	1.03423	1.23743	-0.118944	0.0321355	0.00058083	6.53561e-05	0.735304
RSc1041	rluC	3413	1989	3434	2337	1376	2333	1981	2269	2391.5	708.462	3760	3625	4265	3883.33	337.355	2782	2940	2827	2849.67	81.4023	2996	3145	3289	3143.33	146.507	2521	2766	2679	2655.33	124.203	0.668448	0.398321	0.360511	0.170771	0.0111586	0.135373	0.17932	0.562183
RSc1042		1300	559	1954	1345	448	805	511	842	970.5	522.832	1980	1903	2293	2058.67	206.558	1432	1737	1459	1542.67	168.838	1674	1651	1604	1643	35.6791	751	690	779	740	45.5082	1.0571	0.813087	0.730893	-0.360699	0.0277245	0.0939498	0.135251	0.518458
RSc1043		623	477	959	631	216	322	432	589	531.125	226.979	910	920	1039	956.333	71.7658	697	745	674	705.333	36.2261	959	1058	957	991.333	57.7437	311	541	609	487	156.167	0.832314	0.565653	0.88036	-0.122058	0.0346891	0.160391	0.0255087	0.801695
RSc1044		2021	1223	1638	1036	936	776	640	871	1142.62	468.781	1831	1802	2126	1919.67	179.277	1360	1457	1230	1349	113.899	2315	2408	2382	2368.33	47.9826	586	650	772	669.333	94.4951	0.723973	0.385737	1.0247	-0.751918	0.0349614	0.28264	0.00302227	0.0428361
RSc1045		1169	830	494	410	520	1250	1206	1301	897.5	378.622	1045	954	1093	1030.67	70.5998	538	592	739	623	104.024	1001	1141	1045	1062.33	71.5914	1392	1762	1881	1678.33	255.01	0.160581	-0.377249	0.199936	0.901839	0.764661	0.456197	0.701757	0.0426244
RSc1046	maf	643	1129	462	326	696	1477	2490	2210	1179.12	813.745	1208	992	1178	1126	117.013	509	536	797	614	159.057	938	1064	1129	1043.67	97.1099	1807	3383	3659	2949.67	999.154	-0.101919	-0.779567	-0.215993	1.30405	0.909435	0.313896	0.799543	0.0536871
RSc1047		2597	2121	1987	1864	1144	2058	2503	3745	2252.38	747.788	3300	3651	3853	3601.33	279.826	2159	1847	2518	2174.67	335.774	2073	2043	2262	2126	118.731	2461	4271	3865	3532.33	949.75	0.651484	0.110971	-0.114367	0.645851	0.0353873	0.764633	0.760069	0.0370088
RSc1048	rpmF	10592	7621	7753	5202	2872	3262	4101	6582	5998.12	2636.28	14819	19060	18944	17607.7	2415.75	7942	3551	6059	5850.67	2202.9	7997	7822	8380	8066.33	285.388	4357	7097	6736	6063.33	1488.71	1.54789	0.14238	0.414997	0.0329518	0.000250228	0.77406	0.339969	0.949302
RSc1049	plsX	3600	2911	4530	2449	1736	2667	2951	3848	3086.5	876.898	6449	6124	7001	6524.67	443.369	3946	3722	4241	3969.67	260.308	6006	5838	6253	6032.33	208.749	3016	3960	3685	3553.67	485.51	1.05851	0.523628	0.942243	0.221538	3.1462e-05	0.0272367	0.00014461	0.379808
RSc1050	fabH	3144	2362	4293	2037	1736	2697	1996	2294	2569.88	823.138	6124	5662	6397	6061	371.528	3907	5065	4314	4428.67	587.454	7089	6884	6935	6969.33	106.726	2448	1927	2190	2188.33	260.504	1.20683	0.92542	1.40514	-0.196685	5.29261e-05	0.00121827	6.01079e-06	0.539095
RSc1051	fabD	4888	3764	5984	4049	3280	4660	3541	3951	4264.62	877.478	8328	7632	8644	8201.33	517.754	6241	7623	6908	6924	691.139	10168	9879	8526	9524.33	876.574	4088	3052	3287	3475.67	543.158	0.899217	0.82864	1.11287	-0.267579	0.000293376	0.00074045	1.82849e-05	0.299328
RSc1052	fabG	6018	4437	6609	3995	5136	9602	5536	5599	5866.5	1723.31	12722	11257	12462	12147	781.649	9521	12000	9313	10278	1494.92	15993	15190	13058	14747	1516.82	8276	4683	4361	5773.33	2173.34	0.987834	0.912642	1.26502	0.0102861	0.00726987	0.0130949	0.000737648	0.983084
RSc1053	acpP	8225	9342	9282	6583	5240	9078	5516	7843	7638.62	1666.17	23243	25356	24705	24434.7	1082.13	13847	11260	10840	11982.3	1628.45	11760	10490	11326	11192	645.517	9534	8070	7173	8259	1191.79	1.62978	0.769408	0.496729	0.130019	5.95331e-07	0.00680498	0.0816644	0.693486
RSc1054	fabF1	8957	6835	9759	7110	7944	11586	9853	12672	9339.5	2067.74	20502	19078	21471	20350.3	1203.69	13018	14062	13435	13505	525.508	19404	18852	19555	19270.3	370.071	12509	14046	14055	13536.7	889.997	1.07647	0.659639	0.994347	0.53497	4.31268e-05	0.00770241	0.000122564	0.0303624
RSc1055	rpoE1	13008	14612	15726	13571	11272	20157	16950	20274	15696.2	3271.52	13196	13404	14921	13840.3	941.646	17083	12027	14452	14520.7	2528.7	10944	10723	11072	10913	176.553	20957	21047	19613	20539	803.201	-0.236453	0.0123693	-0.582796	0.389125	0.433416	0.972054	0.0444386	0.161978
RSc1056	rseA	23563	20043	27214	34685	28552	35376	32876	40089	30299.8	6661.47	25309	23837	28000	25715.3	2111.04	27475	26677	25163	26438.3	1174.33	28364	27480	27515	27786.3	500.58	35734	36513	37665	36637.3	971.486	-0.300994	-0.086645	-0.190981	0.262962	0.353726	0.810633	0.575427	0.408893
RSc1057	rseB	15198	7902	17463	16669	12768	20888	15849	22632	16171.1	4581.31	17054	16204	18253	17170.3	1029.44	15375	16463	14146	15328	1159.21	23343	22230	24330	23301	1050.63	20973	17043	17209	18408.3	2222.62	0.0338533	0.039941	0.470896	0.202357	0.937856	0.927913	0.176928	0.602063
RSc1058		16526	12593	8843	7983	10632	13448	9995	13815	11729.4	2869.44	11291	10780	12045	11372	636.378	8175	8593	8923	8563.67	374.862	18199	17323	17796	17772.7	438.466	13544	8200	7015	9586.33	3478.28	-0.0915578	-0.322494	0.549387	-0.243897	0.812015	0.349679	0.0830561	0.492459
RSc1059		1932	1233	1461	1234	928	1256	1332	1804	1397.5	328.09	1556	1642	1883	1693.67	169.512	1120	841	946	969	140.915	2857	2508	2407	2590.67	236.115	1425	1333	1284	1347.33	71.5844	0.246965	-0.379896	0.859754	-0.0221652	0.279228	0.0989743	0.000174188	0.936566
RSc1060	lepA	9766	6663	7759	5295	4328	5455	4034	6597	6237.12	1892.76	12208	11835	13084	12375.7	641.159	7685	7191	8353	7743	583.167	12763	12131	13360	12751.3	614.583	6297	5550	5876	5907.67	374.505	0.960393	0.465682	0.999569	-0.0460302	0.000620173	0.0917847	0.000392824	0.895238
RSc1061	lepB	5486	8621	4949	3151	3864	4631	3990	4851	4942.88	1656.68	7646	6979	7859	7494.67	459.104	4578	3729	4778	4361.67	556.956	9265	9107	8740	9037.33	269.344	4570	3126	3450	3715.33	757.684	0.55328	-0.0429054	0.820156	-0.382237	0.109411	0.923055	0.0163486	0.305884
RSc1062		5499	7163	5673	4537	4840	5262	4337	4809	5265	894.696	6248	6409	7112	6589.67	459.461	5351	3890	4984	4741.67	760.049	6034	5992	5537	5854.33	275.62	5082	3460	3173	3905	1029.36	0.268745	-0.0230754	0.0950242	-0.402665	0.348687	0.946028	0.769287	0.162256
RSc1063	rnc	5405	4860	5251	3996	4544	3453	3840	4395	4468	686.941	5222	5330	5639	5397	216.423	4444	4292	4256	4330.67	99.7864	5723	5818	5726	5755.67	54.0031	3567	3647	3649	3621	46.7761	0.233519	0.0894823	0.321013	-0.291139	0.176864	0.643426	0.0594458	0.0986684
RSc1064	era	6298	4358	5581	3584	2704	2951	1840	2988	3788	1520.89	6491	6241	6756	6496	257.536	5325	5892	4357	5191.33	776.181	7159	6933	7514	7202	292.877	2739	2571	2611	2640.33	87.7572	0.751358	0.590164	0.895386	-0.490657	0.0390637	0.109333	0.0139123	0.214149
RSc1065	recO	2252	1667	2819	1567	976	880	1530	1757	1681	632.623	2773	2794	3299	2955.33	297.809	2387	1580	1597	1854.67	461.093	3161	3194	3442	3265.67	153.598	776	1432	1411	1206.33	372.827	0.803309	0.304192	0.945041	-0.468781	0.0125377	0.375632	0.00345599	0.1741
RSc1066	pdxJ	4244	2869	4349	3273	2976	2138	3022	3238	3263.62	727.401	4258	4161	4747	4388.67	314.093	3106	3357	2583	3015.33	394.885	4588	4521	4873	4660.67	186.913	2111	2580	2268	2319.67	238.731	0.397376	0.0214647	0.480876	-0.476809	0.0337583	0.928546	0.0103987	0.0154867
RSc1067	acpS	1359	1243	1687	1048	1152	1159	692	906	1155.75	297.663	1532	1444	1711	1562.33	136.06	1180	1347	877	1134.67	238.257	2201	2080	2284	2188.33	102.588	1154	684	710	849.333	264.169	0.384055	0.0826169	0.868403	-0.404477	0.252598	0.835196	0.0073258	0.247465
RSc1068		3339	2588	3218	2112	1832	1088	748	1064	1998.62	995.582	3434	3130	3713	3425.67	291.589	2229	2635	1784	2216	425.649	4190	4088	4515	4264.33	222.994	850	757	827	811.333	48.439	0.745693	0.278977	1.05927	-1.27164	0.138136	0.624179	0.0318388	0.0229026
RSc1069	efp	5897	7054	2205	1469	3064	7757	7002	9446	5486.75	2891.67	10755	10087	10604	10482	350.313	4710	4307	6329	5115.33	1070.21	13588	13914	15429	14310.3	982.41	9796	11256	9391	10147.7	980.973	0.89371	0.0500293	1.3361	0.895204	0.138839	0.947289	0.0238805	0.138136
RSc1070		362	290	173	95	120	181	399	414	254.25	128.013	405	370	406	393.667	20.502	200	216	223	213	11.7898	338	338	389	355	29.4449	199	529	603	443.667	215.094	0.628793	-0.0796875	0.474266	0.799799	0.220076	0.902086	0.372176	0.11088
RSc1071	uvrC	1370	1263	931	670	704	521	608	786	856.625	309.792	1144	1016	1212	1124	99.5188	756	839	665	753.333	87.0306	1691	1712	1916	1773	124.286	407	555	651	537.667	122.92	0.362525	-0.0466143	1.01713	-0.669048	0.275446	0.909609	0.00162627	0.0505612
RSc1072	pgsA	2003	1650	2322	1952	1512	2103	2389	2473	2050.5	344.736	3063	3390	3349	3267.33	178.141	2203	1547	1530	1760	383.743	2404	2386	2510	2433.33	67.0025	2246	2674	2683	2534.33	249.745	0.633824	-0.0912623	0.201274	0.30669	0.00183643	0.696573	0.340152	0.13076
RSc1073		4845	6445	5421	4713	4576	5142	5483	5782	5300.88	620.162	2750	2535	2817	2700.67	147.331	4861	4123	4102	4362	432.274	2107	2165	1972	2081.33	99.0269	5019	4850	5205	5024.67	177.568	-1.0238	-0.158921	-1.40339	-0.0743361	9.41562e-06	0.443995	8.84356e-08	0.74051
RSc1074		4655	4336	5811	5176	2856	1957	3392	3581	3970.5	1266.35	1649	1599	1893	1713.67	157.306	3231	3098	2957	3095.33	137.019	1379	1527	1568	1491.33	99.42	1715	2395	2736	2282	519.795	-1.24606	-0.217988	-1.44983	-0.801283	0.000592604	0.543512	0.000122964	0.0184577
RSc1075		2777	1587	3289	2942	1240	522	1473	1480	1913.75	969.085	708	757	854	773	74.3034	1288	1283	1283	1284.67	2.88675	503	529	572	534.667	34.8473	409	922	939	756.667	301.208	-1.32656	-0.417265	-1.8624	-1.3483	0.0224828	0.478507	0.00239202	0.0206108
RSc1076		1191	2771	1707	1169	2464	3008	3444	2787	2317.62	858.08	408	379	403	396.667	15.5027	1005	927	1177	1036.33	127.911	394	480	441	438.333	43.062	2673	2519	2564	2585.33	79.1854	-2.60819	-1.03855	-2.47156	0.151541	1.28004e-05	0.0315073	2.34868e-05	0.773902
RSc1077		2900	4103	1564	1209	3104	2877	4837	3740	3041.75	1220.69	832	791	856	826.333	32.8684	944	693	858	831.667	127.555	1351	1419	1381	1383.67	34.0783	2847	3145	2863	2951.67	167.623	-1.92167	-1.73206	-1.18329	-0.0357691	0.000333046	0.000896075	0.0154352	0.948328
RSc1078		485	315	128	92	96	245	387	379	265.875	149.491	139	148	153	146.667	7.0946	97	97	142	112	25.9808	356	361	418	378.333	34.4432	326	432	415	391	56.9298	-0.86208	-1.05938	0.497351	0.587232	0.173425	0.0963771	0.417315	0.327174
RSc1079	gudD1	296	297	758	489	960	213	609	585	525.875	255.575	927	866	1048	947	92.6337	690	816	499	668.333	159.607	742	864	742	782.667	70.4367	269	726	720	571.667	262.134	0.802555	0.458109	0.525318	0.0780887	0.123794	0.409788	0.335552	0.906802
RSc1080	exuT2	398	324	721	541	664	216	378	387	453.625	173.165	595	558	660	604.333	51.6366	576	444	375	465	102.132	448	447	406	433.667	23.9653	230	355	343	309.333	68.9662	0.367471	0.156585	-0.112479	-0.568052	0.387645	0.74051	0.819238	0.188648
RSc1081		417	249	634	480	632	276	514	571	471.625	148.633	575	594	623	597.333	24.173	652	658	498	602.667	90.6936	441	469	454	454.667	14.0119	289	524	553	455.333	144.777	0.306175	0.480734	-0.093503	-0.0691611	0.40897	0.172268	0.82615	0.874458
RSc1082		309	254	537	335	424	387	468	514	403.5	100.611	496	429	467	464	33.6006	437	550	465	484	58.8473	353	404	435	397.333	41.4045	358	379	361	366	11.3578	0.162199	0.392201	-0.0687026	-0.12954	0.604761	0.163556	0.840676	0.690554
RSc1083		236	131	315	213	208	78	170	229	197.5	71.8033	285	311	311	302.333	15.0111	223	252	203	226	24.6374	198	188	204	196.667	8.0829	77	141	124	114	33.1512	0.598248	0.342734	-0.0284283	-0.788782	0.104708	0.380808	0.951025	0.0469732
RSc1084		158	118	192	125	232	83	178	172	157.25	47.1131	88	87	99	91.3333	6.65833	103	142	89	111.333	27.4651	107	86	84	92.3333	12.741	58	64	64	62	3.4641	-0.818041	-0.374129	-0.802272	-1.32808	0.0195696	0.285406	0.0218057	0.00044451
RSc1085	nagL	109	118	81	52	152	85	195	167	119.875	48.3335	75	65	68	69.3333	5.1316	82	83	69	78	7.81025	176	181	196	184.333	10.4083	56	123	96	91.6667	33.7095	-0.818813	-0.484128	0.583301	-0.40315	0.0724859	0.292819	0.168983	0.387014
RSc1086	nagK	173	125	60	63	216	324	319	274	194.25	106.722	69	71	81	73.6667	6.4291	70	105	84	86.3333	17.6163	276	318	279	291	23.4307	237	184	177	199.333	32.8075	-1.46069	-1.06215	0.515557	0.0466349	0.0454776	0.138763	0.456397	0.954357
RSc1087	nagI	278	278	292	252	512	434	494	418	369.75	106.15	145	179	165	163	17.088	237	372	207	272	87.892	337	371	345	351	17.7764	338	278	280	298.667	34.0783	-1.2383	-0.351855	-0.142078	-0.30375	0.00303594	0.389011	0.749211	0.463635
RSc1088	nagAb	123	211	160	123	416	321	252	241	230.875	101.161	110	118	114	114	4	208	215	136	186.333	43.7302	161	219	209	196.333	31.0054	237	139	119	165	63.1506	-1.09875	-0.238136	-0.326554	-0.475045	0.0632051	0.708901	0.601822	0.430422
RSc1089	nagH	161	287	240	153	648	512	429	381	351.375	174.37	121	100	126	115.667	13.7961	236	259	142	212.333	61.9866	185	297	226	236	56.6657	373	241	220	278	82.9397	-1.69028	-0.66024	-0.66734	-0.336513	0.0130141	0.313449	0.307662	0.627585
RSc1090	nagG	377	412	471	332	1240	834	670	690	628.25	303.435	284	255	276	271.667	14.9778	463	546	287	432	132.254	308	423	332	354.333	60.6658	605	399	314	439.333	149.634	-1.2898	-0.472139	-0.914323	-0.507882	0.0331732	0.440061	0.124006	0.403198
RSc1091	nagAa	162	214	294	198	528	254	438	441	316.125	135.132	195	218	209	207.333	11.5902	282	277	148	235.667	75.9627	159	189	178	175.333	15.1767	215	258	217	230	24.2693	-0.655717	-0.325357	-0.907265	-0.463291	0.185159	0.533717	0.0677016	0.358646
RSc1092		1928	3640	4421	2638	5096	3307	6686	5547	4157.88	1583.17	2263	2133	2343	2246.33	105.987	3628	4212	2600	3480	816.127	1788	1939	1829	1852	78.0833	3667	4174	3074	3638.33	550.56	-0.929101	-0.142206	-1.2126	-0.179808	0.0308238	0.766583	0.00609389	0.700547
RSc1093	pcaK	437	80	197	135	168	31	146	143	167.125	120.657	132	95	126	117.667	19.8578	133	111	68	104	33.0606	71	66	67	68	2.64575	32	110	120	87.3333	48.1802	-0.492627	-0.512576	-1.28166	-0.925362	0.520285	0.502273	0.0845576	0.208379
RSc1094		433	437	297	194	352	141	411	394	332.375	112.415	588	580	659	609	43.4856	441	562	321	441.333	120.5	526	620	590	578.667	48.0139	147	352	458	319	158.104	0.852875	0.542572	0.77429	-0.0779383	0.0268374	0.168872	0.0447505	0.87404
RSc1095		257	197	262	163	128	56	213	173	181.125	68.0744	390	350	452	397.333	51.3939	232	268	176	225.333	46.3609	332	387	363	360.667	27.5741	58	170	191	139.667	71.5006	1.12299	0.468049	0.982387	-0.383157	0.00712909	0.285529	0.0184577	0.416369
RSc1096	aspC	955	1150	913	520	584	517	443	481	695.375	268.881	1507	1355	1565	1475.67	108.45	769	1019	666	818	181.53	1546	1588	1454	1529.33	68.5371	390	416	416	407.333	15.0111	1.0469	0.355828	1.09571	-0.759333	0.00406226	0.357789	0.0027248	0.0538349
RSc1097	efpR	2382	1505	3969	2879	1480	1681	2708	2628	2404	845.377	3664	3268	3914	3615.33	325.738	2317	1751	1470	1846	431.417	2797	3102	3082	2993.67	170.612	1600	3409	3374	2794.33	1034.47	0.562715	-0.240109	0.287372	0.204251	0.0889696	0.521011	0.416352	0.582266
RSc1098		2476	1587	1438	994	1376	1577	1784	1652	1610.5	422.139	709	755	880	781.333	88.4892	1074	1166	825	1021.67	176.421	990	916	956	954	37.0405	1241	1168	1026	1145	109.33	-1.07626	-0.526329	-0.789345	-0.461167	0.000149959	0.0411232	0.0030634	0.0728792
RSc1101	soxB2	182	194	226	127	344	278	340	320	251.375	81.1259	152	143	168	154.333	12.6623	208	239	164	203.667	37.6873	160	204	181	181.667	22.0076	275	253	205	244.333	35.7957	-0.75663	-0.194832	-0.526163	-0.0271972	0.0674274	0.664969	0.203729	0.955225
RSc1102	soxD2	79	87	91	83	152	121	118	120	106.375	25.4218	71	63	80	71.3333	8.5049	126	119	78	107.667	25.9294	69	74	73	72	2.64575	105	101	59	88.3333	25.482	-0.645243	0.108748	-0.632793	-0.263682	0.0934396	0.801126	0.099936	0.517901
RSc1103	soxA2	773	494	692	514	1096	722	607	712	701.25	188.417	480	479	513	490.667	19.3477	648	670	446	588	123.467	533	532	482	515.667	29.1605	767	529	448	581.333	165.814	-0.571659	-0.15346	-0.504205	-0.243613	0.118488	0.704702	0.169149	0.532311
RSc1104	soxG2	276	155	272	252	224	199	192	185	219.375	43.9998	148	133	176	152.333	21.8251	221	216	149	195.333	40.2036	140	152	156	149.333	8.32666	196	144	155	165	27.4044	-0.57831	-0.0553304	-0.606853	-0.386292	0.0487546	0.873909	0.0389997	0.189933
RSc1105	folB2	191	119	228	187	136	159	114	133	158.375	40.3483	97	95	117	103	12.1655	180	202	116	166	44.6766	117	109	114	113.333	4.04145	146	90	107	114.333	28.7112	-0.670909	0.173389	-0.533044	-0.437377	0.0546746	0.642315	0.126017	0.21196
RSc1106	purU	160	107	74	29	24	70	58	59	72.625	43.9023	94	60	77	77	17	79	90	32	67	30.8058	93	106	117	105.333	12.0139	55	47	63	55	8	0.0725808	0.0127778	0.520022	-0.356261	0.922428	0.986346	0.39511	0.60088
RSc1108		155	33	142	86	72	82	110	84	95.5	39.2356	89	91	107	95.6667	9.86577	104	106	98	102.667	4.16333	45	67	85	65.6667	20.0333	86	62	44	64	21.0713	-0.0139982	0.261723	-0.563799	-0.507084	0.980847	0.599709	0.241059	0.295093
RSc1110		1331	336	905	521	544	115	351	344	555.875	387.97	686	708	757	717	36.3456	573	557	617	582.333	31.0698	354	426	474	418	60.3987	139	269	208	205.333	65.041	0.379299	0.258342	-0.406891	-1.40351	0.589203	0.723831	0.577752	0.0461882
RSc1111		327	46	191	146	80	28	100	74	124	97.4635	131	161	166	152.667	18.9297	109	81	80	90	16.4621	58	71	71	66.6667	7.50555	19	90	85	64.6667	39.6274	0.318416	-0.273574	-0.88324	-0.934323	0.702747	0.75723	0.276068	0.248739
RSc1113		2785	7153	4978	3925	7008	10478	8649	5758	6341.75	2513.56	1273	1073	1305	1217	125.73	2621	2589	1137	2115.67	847.701	608	712	589	636.333	66.2143	10251	8867	7795	8971	1231.3	-2.46822	-1.52525	-3.40609	0.483577	0.000122564	0.00745854	3.4868e-06	0.358245
RSc1114	fdxA	3352	2941	596	389	1136	3191	2719	3304	2203.5	1272.29	1402	1324	1371	1365.67	39.2726	644	504	837	661.667	167.201	3759	3943	4528	4076.67	401.547	2910	2292	1833	2345	540.453	-0.724664	-1.57597	0.845293	0.130036	0.383658	0.0595318	0.258461	0.889192
RSc1115	recJ	1334	962	1407	995	624	369	591	734	877	365.516	1479	1363	1461	1434.33	62.4286	1074	1355	943	1124	210.502	1471	1528	1488	1495.67	29.2632	314	653	620	529	186.925	0.693729	0.50218	0.748614	-0.733034	0.0798978	0.216459	0.0579099	0.0867185
RSc1116		965	1141	774	531	696	126	1442	1290	870.625	429.949	1106	979	1176	1087	99.8649	685	914	640	746.333	146.936	602	711	839	717.333	118.627	135	1197	1168	833.333	604.948	0.317669	-0.0604562	-0.28687	-0.0945133	0.683051	0.943894	0.723912	0.913918
RSc1117		6649	6785	4674	4255	4248	3384	4225	5927	5018.38	1264.96	4915	4587	5191	4897.67	302.373	3828	3573	3180	3527	326.44	5562	5305	5614	5493.67	165.446	3483	4951	4984	4472.67	857.235	-0.0703156	-0.37393	0.0922093	-0.168902	0.803545	0.128931	0.738058	0.521011
RSc1118	lolD	5242	5479	4930	4931	3320	2661	3141	4194	4237.25	1071.86	5401	5049	5592	5347.33	275.449	3800	3885	3164	3616.33	394.031	4209	4155	4372	4245.33	112.97	2578	3741	3555	3291.33	624.726	0.295176	-0.102735	-0.0420144	-0.372935	0.281548	0.743934	0.900398	0.181835
RSc1119		2725	2220	3331	3352	1528	968	1428	2021	2196.62	884.762	2541	2528	2864	2644.33	190.348	2311	2640	1905	2285.33	368.172	2135	2204	2061	2133.33	71.5146	949	1833	1932	1571.33	541.225	0.232553	0.185126	-0.0803102	-0.503059	0.617646	0.697167	0.877043	0.258396
RSc1120	comEC	952	517	1389	1196	456	57	465	589	702.625	440.488	870	877	938	895	37.4032	895	881	743	839.667	84.0079	501	491	523	505	16.3707	54	502	482	346	253.077	0.337998	0.412642	-0.492502	-1.06473	0.723912	0.659057	0.613144	0.250532
RSc1121		9754	20566	20787	13712	30256	25406	37590	22556	22578.4	8804.44	12174	10837	12739	11916.7	976.763	17232	17063	8458	14251	5017.6	10179	11787	9421	10462.3	1208.18	27269	28356	22126	25917	3327.78	-0.985315	-0.578877	-1.17608	0.195653	0.0483668	0.245291	0.0203559	0.713602
RSc1122		6254	7198	10401	7120	15856	11985	11299	8216	9791.12	3231.38	5339	4727	5670	5245.33	478.427	8002	10067	4151	7406.67	3002.6	4206	4860	4275	4447	359.329	13334	13178	9817	12109.7	1987.04	-0.975556	-0.33453	-1.21666	0.29689	0.030013	0.470137	0.00813816	0.5135
RSc1123		3070	3332	6308	4064	5592	5029	6708	5251	4919.25	1329.53	3799	3458	3924	3727	241.199	4290	5214	2991	4165	1116.76	3151	3631	3441	3407.67	241.73	5112	7104	6752	6322.67	1063.14	-0.449962	-0.136067	-0.584163	0.347731	0.167908	0.706234	0.0728441	0.273936
RSc1124		1386	1103	986	768	976	1160	1221	1394	1124.25	213.934	1331	1262	1361	1318	50.7642	967	1009	962	979.333	25.8134	1199	1263	1301	1254.33	51.5493	1395	1262	1124	1260.33	135.508	0.191388	-0.0641398	0.114196	0.189967	0.40732	0.805836	0.643426	0.41135
RSc1125		926	456	750	510	536	319	571	546	576.75	185.203	613	625	684	640.667	38.0044	468	582	423	491	81.9573	573	550	604	575.667	27.0986	349	553	476	459.333	103.016	0.136158	-0.084585	-0.0223481	-0.314254	0.653214	0.792291	0.94627	0.268571
RSc1126	pyrG	12254	10479	9214	6636	6856	9314	6354	9084	8773.88	2059.99	17955	15506	17613	17024.7	1326.27	10016	11937	11717	11223.3	1051.35	20208	19907	22599	20904.7	1475.03	8986	7462	7410	7952.67	895.271	0.913853	0.489818	1.20575	-0.117315	0.000651993	0.0623094	1.98517e-05	0.703134
RSc1127	kdsA	5561	3947	5231	3577	3512	3707	3199	4548	4160.25	861.417	9603	8928	10359	9630	715.882	5267	6398	5847	5837.33	565.562	12201	11552	11588	11780.3	364.752	3379	2806	3183	3122.67	291.226	1.17575	0.628389	1.46463	-0.385492	3.94011e-07	0.00182949	7.49009e-09	0.0630023
RSc1128		2930	2174	2198	1546	2496	3166	1578	1941	2253.62	587.127	4130	3680	3975	3928.33	228.601	2888	3504	3036	3142.67	321.555	5374	5038	4410	4940.67	489.315	2573	1260	1385	1739.33	724.677	0.740254	0.588195	1.06773	-0.335796	0.04265	0.111366	0.00356933	0.409445
RSc1129	eno	25116	22321	15418	11869	13392	22077	9194	10697	16260.5	6072.1	33082	28536	32599	31405.7	2496.91	20611	25485	22747	22947.7	2443.19	40725	38402	38402	39176.3	1341.18	16371	6127	5598	9365.33	6072.85	0.889233	0.609635	1.20553	-0.730009	0.0630442	0.215509	0.0112988	0.16399
RSc1130	ftsB	1067	927	752	712	600	688	742	774	782.75	147.197	1028	1003	1164	1065	86.6429	838	918	822	859.333	51.4328	1334	1280	1250	1288	42.5676	677	742	712	710.333	32.532	0.402562	0.266045	0.675139	-0.131038	0.0449927	0.195331	0.000985516	0.564397
RSc1131		1097	1802	1112	940	944	524	1692	1972	1260.38	504.233	1418	1207	1472	1365.67	140.037	1182	1032	1248	1154	110.689	1198	1356	1382	1312	99.5791	555	2137	2373	1688.33	988.563	0.091692	0.0339578	0.0306304	0.386548	0.868341	0.951267	0.9562	0.413901
RSc1132		2965	2478	2195	1810	1768	3124	2597	3875	2601.5	709.995	3116	2819	3294	3076.33	239.972	2123	2822	2258	2401	370.792	3718	3802	3865	3795	73.7496	3284	4086	5281	4217	1004.92	0.199086	0.0110461	0.499029	0.687909	0.517483	0.975615	0.0737361	0.0133267
RSc1133		1968	3333	1913	1469	1736	2614	3639	4513	2648.12	1079.36	2075	1938	2257	2090	160.028	1662	1917	1800	1793	127.644	2192	2255	2476	2307.67	149.145	3010	5448	6106	4854.67	1631.05	-0.379337	-0.424737	-0.239905	0.854037	0.381886	0.322377	0.597991	0.0280815
RSc1134		542	529	543	468	544	75	610	571	485.25	170.478	685	626	721	677.333	47.9618	483	666	433	527.333	122.663	397	466	471	444.667	41.3562	124	494	571	396.333	238.969	0.461198	0.260165	-0.150911	-0.325315	0.443741	0.688918	0.827686	0.621175
RSc1135		1674	1294	1957	1368	1376	1961	2775	1932	1792.12	486.45	1058	950	1064	1024	64.1561	1110	1327	1158	1198.33	113.984	1134	1160	1010	1101.33	80.1582	2262	2238	1554	2018	402.015	-0.845051	-0.447067	-0.743349	0.198605	0.0047163	0.123305	0.0118056	0.510908
RSc1136		650	52	218	150	48	43	51	76	161	207.154	159	167	176	167.333	8.5049	157	126	112	131.667	23.029	104	112	100	105.333	6.1101	45	71	88	68	21.6564	0.107127	-0.0720216	-0.565445	-1.16975	0.929779	0.95221	0.614972	0.278747
RSc1137		579	218	552	316	240	44	150	216	289.375	187.508	393	390	438	407	26.8887	378	346	235	319.667	75.0489	229	223	241	231	9.16515	47	201	260	169.333	109.974	0.499031	0.309331	-0.321316	-0.781806	0.514477	0.701924	0.700783	0.318888
RSc1138		1407	838	2135	1406	1104	294	899	985	1133.5	537.461	1503	1577	1741	1607	121.803	1642	1811	1088	1513.67	378.199	997	1064	1067	1042.67	39.5769	375	1101	1313	929.667	491.912	0.488454	0.556792	-0.140184	-0.30638	0.365369	0.292965	0.824278	0.608344
RSc1139		2158	1962	3288	2138	2272	1402	2818	2217	2281.88	562.719	2272	2193	2456	2307	134.948	2171	2501	1411	2027.67	558.957	1876	2070	1921	1955.67	101.54	1772	3506	4119	3132.33	1217.3	-0.01401	-0.0476473	-0.256789	0.438267	0.965909	0.881559	0.350828	0.0858859
RSc1140		4116	2204	2565	3114	2168	1010	3749	4069	2874.38	1089.63	2835	2602	3200	2879	301.418	2248	2541	2783	2524	267.905	3405	3551	3843	3599.67	223.019	1338	4858	4927	3707.67	2052.48	-0.0127672	-0.0179802	0.307629	0.344662	0.981786	0.973781	0.510057	0.451693
RSc1141		1834	1833	1879	1934	800	488	1524	1514	1475.75	543.093	1791	1588	1890	1756.33	153.956	1253	1476	1371	1366.67	111.563	2082	2151	2414	2215.67	175.192	644	1977	2223	1614.67	849.573	0.226523	0.0405114	0.558427	0.100793	0.658827	0.942818	0.223149	0.855721
RSc1142		1167	1435	1484	852	544	470	834	1073	982.375	376.546	1573	1696	1794	1687.67	110.735	983	684	842	836.333	149.581	1450	1564	1739	1584.33	145.569	470	1104	1276	950	424.495	0.765732	-0.0680686	0.667857	-0.0606422	0.0466007	0.89099	0.0847197	0.902675
RSc1143	trpS	5035	3002	3541	2335	2072	2891	1992	2642	2938.75	990.196	5981	5823	6304	6036	245.171	3127	3526	3081	3244.67	244.725	6833	7148	7933	7304.67	566.488	2211	1506	1910	1875.67	353.752	1.0094	0.283846	1.27866	-0.605683	0.000918534	0.373168	5.39644e-05	0.0577027
RSc1144		1295	1371	2392	1783	672	3211	4567	3748	2379.88	1352.99	1902	1958	2060	1973.33	80.1083	1216	677	1127	1006.67	288.947	1828	1792	2045	1888.33	136.866	2949	5512	5939	4800	1617.17	-0.302844	-1.08534	-0.37235	0.993511	0.666433	0.0983575	0.592174	0.0913457
RSc1145	dapA	10224	10380	7971	5734	6352	11645	9681	12012	9249.88	2335.21	9455	8444	9487	9128.67	593.155	6925	7669	7716	7436.67	443.739	12805	12506	13334	12881.7	419.29	11406	11877	12107	11796.7	357.338	-0.0646541	-0.183158	0.428238	0.355975	0.854628	0.573364	0.136594	0.223348
RSc1146	nlpD	15132	13023	9145	8461	7664	11569	8354	10534	10485.2	2607.81	15654	14353	15823	15276.7	804.37	10091	12948	11506	11515	1428.52	23222	23191	21407	22606.7	1039.06	11079	8554	9002	9545	1347.24	0.49682	0.261384	1.05846	-0.112304	0.0787466	0.383658	0.000271313	0.738422
RSc1147		2033	646	1541	1104	784	765	528	940	1042.62	508.447	1647	1772	1945	1788	149.643	1253	1437	1315	1335	93.6162	1973	1775	1862	1870	99.2421	812	744	791	782.333	34.8186	0.76147	0.513099	0.823476	-0.37317	0.0613141	0.220664	0.0422024	0.41198
RSc1148		3322	2671	2802	1791	1808	3099	2363	2625	2560.12	553.166	4127	3733	4192	4017.33	248.375	2563	3472	2308	2781	611.855	5594	5647	5679	5640	42.9302	3085	2616	3262	2987.67	333.818	0.607961	0.237359	1.09345	0.238395	0.0127382	0.357789	2.90801e-05	0.355433
RSc1149	slyD	8131	7023	3684	2468	6080	6712	6124	7049	5908.88	1889.42	8785	8157	8875	8605.67	391.154	5848	5547	5641	5678.67	153.995	9882	9424	10467	9924.33	522.787	8025	7494	6693	7404	670.545	0.499264	0.0745465	0.700188	0.343444	0.191455	0.873966	0.0610056	0.389409
RSc1150		956	578	567	394	312	148	194	313	432.75	262.248	808	791	854	817.667	32.5935	442	447	369	419.333	43.6616	765	735	854	784.667	61.8897	156	234	322	237.333	83.0502	0.912463	0.115467	0.847836	-0.851555	0.0903026	0.864439	0.117384	0.152431
RSc1151	mutS	7521	6980	7476	5659	4960	2590	4257	4802	5530.62	1731.6	8494	7668	9150	8437.33	742.623	5783	7691	5715	6396.33	1121.73	9229	10152	10287	9889.33	575.835	2737	4514	4481	3910.67	1016.56	0.579041	0.346288	0.804906	-0.504343	0.0633452	0.285706	0.00965316	0.128656
RSc1152		3262	3814	4251	3133	3616	1161	5449	4253	3617.38	1230.2	3201	2961	3440	3200.67	239.5	3074	3369	2440	2961	474.697	3090	3290	3214	3198	100.955	1257	4305	3600	3054	1595.67	-0.197542	-0.146448	-0.20204	-0.269805	0.677528	0.764514	0.669396	0.561165
RSc1153		848	1221	814	991	1144	986	1709	1527	1155	319.769	449	412	590	483.667	93.9273	593	658	498	583	80.4674	679	799	682	720	68.4324	897	1791	1865	1517.67	538.785	-1.31286	-0.871238	-0.735968	0.357846	0.000352608	0.0111649	0.0296484	0.273896
RSc1154	dkgB	1707	2238	1431	1682	2640	2568	3374	3342	2372.75	744.206	740	674	822	745.333	74.144	903	1244	811	986	228.121	1647	1749	1623	1673	66.9029	2339	4083	3784	3402	932.645	-1.72948	-1.16387	-0.564586	0.486039	7.92571e-05	0.00351466	0.138567	0.179311
RSc1155		1004	1400	1486	1054	1096	826	1202	1131	1149.88	212.766	1286	1272	1365	1307.67	50.1431	1983	2289	1316	1862.67	497.536	1147	1212	1173	1177.33	32.7159	874	1376	1320	1190	275.093	0.144714	0.807063	-0.0121384	0.0350981	0.550502	0.000333046	0.965495	0.898423
RSc1156		484	348	696	740	416	93	298	305	422.5	214.762	595	576	650	607	38.4318	1471	2061	1113	1548.33	478.708	525	616	594	578.333	47.4798	137	440	472	349.667	184.868	0.483933	1.98662	0.408938	-0.317565	0.450242	0.000812235	0.534763	0.652093
RSc1157		579	1622	258	189	352	140	589	452	522.625	474.8	398	335	392	375	34.7707	453	514	288	418.333	116.92	456	515	456	475.667	34.0637	143	654	678	491.667	302.193	-0.51537	-0.204575	-0.176102	-0.140875	0.584036	0.838003	0.861365	0.891305
RSc1158		475	975	477	298	464	18	875	720	537.75	311.409	526	466	523	505	33.8083	536	627	316	493	159.897	483	463	517	487.667	27.3008	11	1015	913	646.333	552.573	-0.0992469	0.0142523	-0.153702	0.210335	0.940934	0.991657	0.909457	0.871617
RSc1159		217	214	150	112	88	28	66	90	120.625	68.1489	147	160	183	163.333	18.23	88	100	114	100.667	13.0128	69	56	88	71	16.0935	34	60	52	48.6667	13.3167	0.41876	-0.0945143	-0.784614	-1.29895	0.514017	0.900302	0.225085	0.0480414
RSc1160	suhB	2989	2943	3242	2568	2264	2970	3772	4382	3141.25	669.483	3450	3511	3482	3481	30.5123	2041	2132	3060	2411	563.889	3876	3749	4102	3909	178.799	3482	5166	5377	4675	1038.54	0.115817	-0.223399	0.275669	0.566438	0.658966	0.370477	0.244561	0.0136702
RSc1161		1289	1362	2080	1621	864	873	1759	1612	1432.5	423.49	1427	1489	1607	1507.67	91.4403	1465	1590	1482	1512.33	67.7963	1240	1294	1235	1256.33	32.7159	917	1786	1745	1482.67	490.31	0.048107	0.225266	-0.219717	0.039129	0.89452	0.46812	0.492782	0.914553
RSc1162	cysE2	1940	1701	2739	1798	1712	973	1807	1855	1815.62	478.677	2416	2147	2453	2338.67	167.016	1949	2006	1475	1810	291.515	2212	2135	2053	2133.33	79.5131	947	1472	1348	1255.67	274.409	0.338636	0.131755	0.203489	-0.52871	0.158877	0.623788	0.422546	0.034
RSc1163	lpxH	3365	1088	788	710	1160	1905	1106	1696	1477.25	865.873	2650	2781	2800	2743.67	81.6721	1319	784	1144	1082.33	272.779	3894	3709	3857	3820	97.8928	1764	752	734	1083.33	589.543	0.868136	-0.291396	1.33928	-0.360946	0.113001	0.653057	0.0130108	0.572421
RSc1164	ppiB	16169	16938	3439	2934	9992	15751	10204	11110	10817.1	5453.36	10208	9032	9861	9700.33	604.239	4601	3462	5141	4401.33	857.123	25041	25441	24991	25157.7	246.644	16487	6319	6043	9616.33	5951.77	-0.215681	-1.16629	1.15433	-0.106278	0.792853	0.116637	0.0791165	0.901946
RSc1165	ppiA	5589	9485	381	264	4000	7994	4061	4560	4541.75	3242.27	2613	1976	2143	2244	330.292	893	830	996	906.333	83.7994	13174	13033	13211	13139.3	93.9273	7962	3201	3432	4865	2684.57	-1.0946	-2.22092	1.4495	0.13553	0.376222	0.080502	0.168541	0.921268
RSc1166		2369	2650	1082	712	1984	500	2088	2116	1687.62	806.329	1521	1393	1578	1497.33	94.7435	868	899	795	854	53.3948	3159	3255	3547	3320.33	202.082	536	2557	2773	1955.33	1233.91	-0.190464	-0.82968	0.953962	0.175691	0.786916	0.188099	0.0932844	0.798954
RSc1167	cysS	3972	2536	3510	2325	1968	2956	3003	3613	2985.38	688.355	4569	4368	5114	4683.67	385.993	3145	3175	3219	3179.67	37.2201	4942	4982	5968	5297.33	581.159	2885	2840	2859	2861.33	22.5906	0.620223	0.23959	0.794303	-0.0342993	0.00261396	0.255555	0.000187203	0.89452
RSc1168		1933	1370	1813	1285	1024	1424	1295	1699	1480.38	306.939	2979	2604	3164	2915.67	285.321	1825	2091	2104	2006.67	157.462	3379	3440	3648	3489	141.035	1111	945	1060	1038.67	85.0314	0.942803	0.58381	1.19971	-0.482855	1.71946e-05	0.00408995	3.67829e-07	0.0230197
RSc1169	accA	10932	12814	7765	6665	8928	15377	10119	14008	10826	3060.95	15144	13126	14753	14341	1070.23	8575	9716	9960	9417	739.329	13597	13732	13745	13691.3	81.9532	13736	13724	13230	13563.3	288.737	0.345079	-0.0834244	0.274104	0.319679	0.332138	0.842431	0.454628	0.374015
RSc1170		1091	685	1256	1063	544	216	303	433	698.875	393.063	1988	1858	2102	1982.67	122.087	1052	1198	1111	1120.33	73.4461	690	705	717	704	13.5277	202	419	477	366	144.959	1.47873	0.829334	-0.0187103	-0.948144	0.00902127	0.152482	0.98054	0.136339
RSc1171	lysC	7577	4744	4906	3399	3000	5965	4499	8010	5262.5	1811.45	15302	14210	16201	15237.7	997.058	7443	7596	9899	8312.67	1375.93	15081	15202	16590	15624.3	838.477	6919	8165	7951	7678.33	666.25	1.50514	0.82044	1.53741	0.561117	1.43068e-05	0.0104353	1.04811e-05	0.0816156
RSc1172	fabI	3833	2457	4430	3713	2928	2970	1953	3258	3192.75	794.053	7391	7241	7434	7355.33	101.323	4466	5406	4329	4733.67	586.273	6181	6449	6091	6240.33	186.229	2673	2651	2580	2634.67	48.6038	1.16023	0.689355	0.916545	-0.268071	6.17985e-05	0.0119488	0.00101084	0.371408
RSc1173		3327	1705	4606	3587	1816	2576	3131	3447	3024.38	963.743	4554	4462	5074	4696.67	330.002	3586	3438	3179	3401	206.007	3101	3154	3269	3174.67	85.8856	2747	3361	3810	3306	533.63	0.605548	0.31229	0.0370297	0.137248	0.0422364	0.319127	0.923241	0.692377
RSc1174		2156	1841	2609	2101	1624	2840	2489	2188	2231	400.937	2339	2274	2587	2400	165.176	1658	1344	1438	1480	161.158	1915	2033	2081	2009.67	85.4244	2949	1839	1575	2121	729.117	0.0516638	-0.468861	-0.208414	-0.0341756	0.885568	0.120812	0.517571	0.926031
RSc1175		2097	1696	2476	1863	1288	1974	1740	1599	1841.62	355.071	2049	2008	2294	2117	154.651	1558	1498	1389	1481.67	85.6757	1756	2028	1750	1844.67	158.8	2179	1508	1503	1730	388.853	0.15559	-0.186475	-0.0469423	-0.0554353	0.57332	0.49873	0.879639	0.855952
RSc1176		3684	2146	4573	3834	2136	1845	1913	2271	2800.25	1058.39	2895	2835	3431	3053.67	328.154	2803	3015	2783	2867	128.561	2804	2855	2714	2791	71.3933	1777	1760	1731	1756	23.2594	0.0883625	0.173016	-0.0422966	-0.651945	0.832432	0.659254	0.924047	0.0751333
RSc1177		3785	2021	3644	2834	2120	4510	3688	4036	3329.75	906.186	2687	2719	3008	2804.67	176.817	1943	1600	2368	1970.33	384.729	2503	2520	2606	2543	55.2178	5393	4490	4390	4757.67	552.482	-0.291821	-0.6094	-0.437225	0.537657	0.409758	0.0747098	0.20296	0.095296
RSc1178		861	976	1001	802	968	953	1500	1884	1118.12	374.578	1574	1486	1648	1569.33	81.1008	941	1176	1150	1089	128.829	1316	1331	1672	1439.67	201.346	935	1631	1602	1389.33	393.731	0.455853	0.105751	0.325722	0.301241	0.135856	0.769287	0.301841	0.344573
RSc1179	gltX	3752	2448	2367	2063	1776	2783	2628	2895	2589	596.678	4693	4513	4898	4701.33	192.635	2922	3743	3793	3486	489.078	4825	4746	5212	4927.67	249.388	3560	3576	3814	3650	142.253	0.824877	0.571846	0.887675	0.510571	0.000426962	0.0120707	0.000180188	0.0247382
RSc1180		716	284	691	552	176	270	437	460	448.25	198.032	668	688	751	702.333	43.3167	418	338	441	399	54.0648	631	651	591	624.333	30.5505	268	443	627	446	179.519	0.639282	0.00852483	0.46552	-0.000877685	0.142736	0.98757	0.30179	0.998779
RSc1181		1696	1364	1517	1327	504	1029	1455	1571	1307.88	380.368	1985	1942	2221	2049.33	150.214	1016	1085	1247	1116	118.579	1925	1868	2150	1981	149.107	1148	1827	2066	1680.33	476.25	0.62354	-0.0690492	0.571201	0.360791	0.0522441	0.863986	0.0764171	0.281008
RSc1182	rpmE2	3810	6379	599	386	1136	2504	3846	6037	3087.12	2338.2	5095	5462	5335	5297.33	186.377	1711	1337	2766	1938	741.051	4225	3803	4715	4247.67	456.422	3249	5586	5089	4641.33	1231.14	0.763858	-0.483033	0.43758	0.593144	0.416222	0.649253	0.665979	0.544766
RSc1183		484	477	408	289	280	302	367	340	368.375	81.1189	209	206	257	224	28.6182	290	289	205	261.333	48.7887	308	306	395	336.333	50.8167	279	374	443	365.333	82.3428	-0.755389	-0.368713	-0.170952	-0.0152413	0.00308361	0.135373	0.516533	0.959346
RSc1184		1041	775	1045	730	952	1180	1247	922	986.5	180.305	581	587	699	622.333	66.463	813	834	608	751.667	124.861	597	566	625	596	29.5127	1307	1259	1126	1230.67	93.7674	-0.715408	-0.278707	-0.779119	0.330347	0.00569368	0.276735	0.00288827	0.176196
RSc1185		3321	4073	5103	3246	5368	8243	7951	5242	5318.38	1903.91	2397	2204	2503	2368	151.595	4026	4642	3327	3998.33	657.936	1808	1924	1820	1850.67	63.7913	8542	7221	7138	7633.67	787.734	-1.23347	-0.315207	-1.59291	0.521309	0.0058031	0.483515	0.000698678	0.200338
RSc1186		1072	849	857	703	1144	1422	1124	1106	1034.62	224.399	384	366	441	397	39.1535	892	910	909	903.667	10.116	344	318	298	320	23.0651	1138	990	1138	1088.67	85.4478	-1.44544	-0.0806584	-1.7562	0.0707812	6.07508e-05	0.824429	5.57578e-06	0.846154
RSc1187	rho	6343	3968	3847	1677	2640	4231	2691	3189	3573.25	1400.39	10622	10217	11182	10673.7	484.57	7047	8343	6228	7206	1066.43	13256	12837	14525	13539.3	878.945	4448	3720	3578	3915.33	466.735	1.54923	1.14601	1.88756	0.169134	5.71247e-05	0.00185931	3.22328e-06	0.691369
RSc1188	trxA	15458	13604	17992	14527	8488	13535	10781	12725	13388.8	2880.81	23806	24748	26683	25079	1466.78	18336	13380	11680	14465.3	3458.19	17255	17060	17350	17221.7	147.846	12192	11087	10878	11385.7	706.081	0.861984	0.233422	0.315244	-0.217048	0.00108697	0.399472	0.238947	0.449554
RSc1189	addB	2125	1282	2380	1631	1112	276	1276	1377	1432.38	644.443	2340	2296	2628	2421.33	180.326	1976	2221	1835	2010.67	195.321	1597	1693	1736	1675.33	71.1641	319	1042	1038	799.667	416.274	0.752261	0.65333	0.217174	-0.851193	0.15528	0.223926	0.724054	0.139034
RSc1190	addA	2080	1138	2448	1584	1656	418	1485	1417	1528.25	605.804	1787	1838	2111	1912	174.215	2005	2202	1763	1990	219.884	1603	1557	1526	1562	38.7427	393	1113	1159	888.333	429.587	0.309443	0.534999	0.0158091	-0.796803	0.53006	0.241342	0.978477	0.0982664
RSc1191	dnaX	8603	8313	7907	6391	6256	4353	5953	6438	6776.75	1417.27	8083	7903	9047	8344.33	615.147	6397	7533	5254	6394.67	1139.5	6741	7024	7642	7135.67	460.763	3549	4554	4779	4294	654.924	0.263478	0.0416394	0.0337866	-0.65715	0.21413	0.871617	0.897101	0.00319805
RSc1192		4553	2344	2542	1565	2864	2496	1756	2182	2537.75	917.365	5712	5603	5940	5751.67	171.966	3731	3471	3378	3526.67	182.965	6131	5812	6121	6021.33	181.357	1922	1218	1064	1401.33	457.438	1.1465	0.612968	1.20769	-0.802262	0.00117261	0.0803706	0.0006756	0.0336443
RSc1194	recR	2741	1419	2127	1044	1136	958	1103	1263	1473.88	630.452	2385	2094	2558	2345.67	234.487	1795	2299	1616	1903.33	354.153	3239	3241	3378	3286	79.6806	795	908	857	853.333	56.5892	0.659456	0.522635	1.14424	-0.749621	0.0342808	0.096625	0.000354459	0.0258672
RSc1195	oprB	2504	1574	974	841	1008	1298	2011	2041	1531.38	603.945	1686	1660	1776	1707.33	60.8714	952	1063	1184	1066.33	116.036	2512	2726	3081	2773	287.397	1274	1558	1511	1447.67	152.225	0.140665	-0.3573	0.833439	-0.0564994	0.730189	0.346588	0.015566	0.898423
RSc1196		3133	2699	3379	4251	2000	1009	3601	4246	3039.75	1113.69	2485	2455	2680	2540	122.168	2271	2446	2329	2348.67	89.1422	2360	2460	2287	2369	86.8504	1084	4624	4583	3430.33	2032.09	-0.283759	-0.222959	-0.388716	0.134015	0.592908	0.679133	0.448433	0.807788
RSc1197		3817	3146	3721	4444	3560	1735	3287	4388	3512.25	855.012	3333	2981	3530	3281.33	278.123	3056	3380	2989	3141.67	209.104	4820	4867	4287	4658	322.154	1749	4157	4240	3382	1414.83	-0.139024	-0.0289694	0.364933	-0.0882204	0.695492	0.940035	0.240712	0.809893
RSc1198		9025	9804	8669	8466	9472	12011	9003	10022	9559	1126.01	10561	9369	11060	10330	868.845	7713	9680	8957	8783.33	994.933	13256	13578	12032	12955.3	815.677	12261	11089	11092	11480.7	675.79	0.0455202	-0.0123468	0.370395	0.260105	0.881742	0.968794	0.134476	0.308492
RSc1199		2938	3600	3208	2955	2480	2136	2057	2680	2756.75	527.029	2865	2692	3127	2894.67	219.012	2286	3098	2790	2724.67	409.924	3197	3331	2641	3056.33	365.876	2089	2949	3134	2724	557.651	0.0194264	0.107434	0.0962022	-0.0360493	0.948684	0.702257	0.736404	0.907437
RSc1200		1121	829	1051	989	616	877	413	799	836.875	233.385	890	905	932	909	21.2838	841	843	801	828.333	23.6925	924	878	712	838	111.517	723	708	745	725.333	18.61	0.070452	0.107482	-0.0508811	-0.203724	0.868157	0.792807	0.907147	0.604761
RSc1201		2237	6046	1230	936	704	1230	2803	2506	2211.5	1730.68	645	564	671	626.667	55.8062	942	844	889	891.667	49.0544	564	569	500	544.333	38.4751	1253	3330	2577	2386.67	1051.5	-1.85276	-1.16565	-2.05734	0.0835911	0.0201841	0.127901	0.0112381	0.924837
RSc1202		16638	35896	5143	7244	1368	2818	4628	4838	9821.62	11509	2546	2212	2600	2452.67	210.165	3777	4673	4376	4275.33	456.404	1675	1654	1665	1664.67	10.504	2524	3653	2587	2921.33	634.424	-2.043	-1.06504	-2.60449	-1.74974	0.0782295	0.347701	0.0305087	0.12623
RSc1203		3626	1997	1656	1199	3512	2511	2285	1969	2344.38	852.268	1354	1605	1495	1484.67	125.819	1604	1412	1299	1438.33	154.196	1492	1502	1344	1446	88.476	3065	2165	1283	2171	891.015	-0.704533	-0.584897	-0.750816	-0.0682047	0.122267	0.200678	0.0996231	0.899908
RSc1204	surE	3268	2318	4112	2993	2304	2012	1954	2566	2690.88	732.131	4453	4546	5038	4679	314.361	3324	3008	2830	3054	250.192	3356	3249	3579	3394.67	168.364	2049	2737	2942	2576	467.764	0.763289	0.319658	0.29645	-0.0638398	0.00202221	0.202129	0.239989	0.831131
RSc1205		2849	2968	3670	2860	2024	1191	4952	4132	3080.75	1180.61	3816	3754	4236	3935.33	262.224	2697	2469	2544	2570	116.202	3295	3332	3351	3326	28.4781	1084	4581	4687	3450.67	2050.28	0.341108	-0.0970241	0.0949588	0.136731	0.454709	0.853915	0.855721	0.788093
RSc1206		12254	25220	12919	9658	10328	10437	20264	17789	14858.6	5642.1	14216	13200	14881	14099	846.585	12009	10915	11047	11323.7	597.174	18226	19137	18418	18593.7	480.234	11139	20266	19309	16904.7	5016.09	-0.112493	-0.253357	0.282762	0.169325	0.794789	0.531325	0.463777	0.679708
RSc1207	rpoS	21287	29802	21863	16005	14992	15443	17002	18387	19347.6	4945.38	22534	22517	24141	23064	932.748	20466	20006	15153	18541.7	2943.67	23157	23374	23533	23354.7	188.744	15894	20058	19845	18599	2345.02	0.212068	0.0592425	0.225099	-0.0598924	0.434296	0.848064	0.403122	0.847352
RSc1208		3602	1270	1253	931	1328	1425	2430	1936	1771.88	874.639	773	763	863	799.667	55.0757	947	995	719	887	147.458	742	759	733	744.667	13.2035	1559	2425	2292	2092	466.357	-1.15474	-0.842834	-1.26078	0.261638	0.00619289	0.0394409	0.00319248	0.533295
RSc1209	rumA	1982	869	989	650	440	806	952	1183	983.875	461.218	2044	1950	2179	2057.67	115.11	941	1071	1013	1008.33	65.1255	1630	1548	1817	1665	137.873	896	1411	1390	1232.33	291.462	1.06053	0.206238	0.750934	0.347841	0.00370225	0.62094	0.039121	0.371522
RSc1210		41649	44468	41308	46610	42624	46395	41608	43004	43458.2	2131.41	24811	25525	27901	26079	1617.78	24006	22378	20113	22165.7	1955.17	24024	23758	24509	24097	380.785	39878	44104	48207	44063	4164.65	-0.799001	-0.863825	-0.917216	0.00212463	0.000662652	0.000293095	0.000152084	0.993966
RSc1211	ndk	11615	8717	9958	7265	4912	6576	4479	6612	7516.75	2448.78	24045	24780	26392	25072.3	1200.5	11807	10237	13037	11693.7	1403.44	17845	15252	18447	17181.3	1697.75	7231	6616	6009	6618.67	611.004	1.70565	0.78948	1.15625	-0.154049	2.24713e-06	0.0141919	0.000459591	0.685543
RSc1212		10850	7491	9775	7787	6040	9229	7854	9407	8554.12	1534.1	12199	12367	13973	12846.3	979.331	8536	8795	9643	8991.33	579.027	11308	10823	11559	11230	374.148	9736	9904	10470	10036.7	384.564	0.545737	0.212228	0.348792	0.241516	0.00685681	0.312655	0.0845576	0.244176
RSc1213	pilF	3930	3650	4695	3609	2408	3798	3273	3375	3592.25	646.711	6279	6084	6786	6383	362.371	4085	3950	4397	4144	229.266	5451	5680	5635	5588.67	121.327	4228	4015	4545	4262.67	266.695	0.783904	0.341205	0.587962	0.254964	0.000477196	0.122017	0.00721115	0.258699
RSc1214		4549	3830	6080	5853	2960	2777	2423	2921	3924.12	1427.92	6643	6295	6963	6633.67	334.098	4672	5120	5383	5058.33	359.489	4983	5099	4237	4773	467.799	2495	2637	3135	2755.67	336.097	0.710358	0.498214	0.23226	-0.512302	0.0502711	0.179043	0.570402	0.191308
RSc1215	ispG	4025	2825	4210	3261	2728	4063	2798	3073	3372.88	626.928	3811	3670	4176	3885.67	261.133	3467	3494	3721	3560.67	139.507	4178	4200	3761	4046.33	247.351	3849	2697	3240	3262	576.315	0.152656	0.20618	0.208666	-0.0270628	0.590268	0.448123	0.441715	0.933444
RSc1216	hisS	4019	3211	4306	2624	3352	5880	3900	3603	3861.88	969.475	6179	5860	6482	6173.67	311.034	4615	4731	4565	4637	85.1587	6475	6362	7082	6639.67	387.216	6076	3437	3478	4330.33	1511.93	0.618313	0.379493	0.718731	0.199689	0.0620922	0.269664	0.0294369	0.594243
RSc1217		3447	3300	4173	2613	4056	4706	4361	4404	3882.5	700.425	5502	5212	5749	5487.67	268.787	4078	4204	3635	3972.33	298.855	4903	4955	5140	4999.33	124.565	4765	4034	3502	4100.33	634.108	0.44778	0.150624	0.308773	0.0966147	0.0742538	0.593199	0.230297	0.743182
RSc1218	yfgL	5855	4041	5723	4539	4888	4495	4421	4742	4838	637.56	7999	7434	8571	8001.33	568.504	5975	6157	5189	5773.67	514.449	7803	7774	7853	7810	39.9625	4874	4270	3808	4317.33	534.574	0.681187	0.379666	0.643426	-0.141475	0.0002382	0.0329818	0.000459113	0.470137
RSc1219	engA	2759	2070	3221	2285	2208	2640	2447	2442	2509	364.189	3982	3687	4230	3966.33	271.839	3270	3380	3274	3308	62.3859	2924	2671	2899	2831.33	139.414	3015	2441	2276	2577.33	387.905	0.615688	0.529295	0.127057	0.0650769	0.0019921	0.00729026	0.562289	0.782271
RSc1220	hfq	20519	19593	27322	28807	19608	25567	21525	28763	23963	4074.8	26114	24620	27620	26118	1500	21685	13599	13501	16261.7	4697	21297	22029	21153	21493	469.74	26818	27364	25009	26397	1232.65	0.0669934	-0.446994	-0.218016	0.13788	0.835196	0.108989	0.456389	0.648126
RSc1221		3960	4248	2737	1266	2160	2414	2850	4470	3013.12	1120.33	3684	3350	4068	3700.67	359.29	3171	2826	2227	2741.33	477.661	6741	6807	7648	7065.33	505.682	3153	4955	5881	4663	1387.24	0.272948	0.00653157	1.20372	0.631013	0.486589	0.988769	0.000908143	0.0787466
RSc1222		7765	5084	5025	4040	2944	2727	2321	3860	4220.75	1756.09	10088	9861	10808	10252.3	494.425	4312	4359	4148	4273	110.775	10201	10022	11860	10694.3	1013.46	2821	3819	3483	3374.33	507.797	1.25793	0.168451	1.31366	-0.308261	0.00045625	0.678467	0.000275014	0.430422
RSc1223		6214	5041	4429	4019	2592	3198	1881	2763	3767.12	1433.38	7909	7778	8650	8112.33	470.217	3491	3746	3700	3645.67	135.906	8097	7661	7987	7915	226.742	2647	1553	1754	1984.67	582.335	1.06513	0.0872843	1.02633	-0.879291	0.00753947	0.861278	0.0100378	0.0436427
RSc1224		442	526	823	607	328	666	909	810	638.875	202.149	774	717	848	779.667	65.6836	509	537	646	564	72.3809	663	691	690	681.333	15.885	694	881	878	817.667	107.109	0.24846	-0.031612	0.0514248	0.357846	0.500294	0.941095	0.904281	0.306998
RSc1225	hisZ	2194	1653	2867	2289	1560	1668	2176	2269	2084.5	438.063	4069	3529	4200	3932.67	355.669	2191	2469	2722	2460.67	265.598	3372	3414	3361	3382.33	27.9702	1795	2350	2119	2088	278.796	0.879758	0.3869	0.660072	0.00790096	4.33321e-05	0.0551572	0.00128524	0.97572
RSc1226	purA	6439	5703	5554	4016	3896	5546	3712	4914	4972.5	1001.24	10923	10114	11387	10808	644.245	7616	7841	7970	7809	179.156	11563	11270	11125	11319.3	223.129	5632	4340	4629	4867	678.085	1.07349	0.781687	1.13701	-0.00773538	4.43099e-05	0.00177863	1.98887e-05	0.980847
RSc1227		2900	2578	2769	2305	1816	2412	1909	2012	2337.62	401.527	3612	3355	3937	3634.67	291.661	2814	2786	2980	2860	104.862	3930	3927	3832	3896.33	55.7345	2190	1398	1557	1715	418.974	0.586855	0.421402	0.68506	-0.414002	0.0179633	0.0915377	0.00590361	0.113522
RSc1228	rnr	28136	21602	29419	20442	19296	18116	16205	16321	21192.1	5046.73	25037	22797	25887	24573.7	1596.26	24248	26254	15869	22123.7	5508.78	30930	32556	35340	32942	2230.2	18810	12106	11977	14297.7	3908.33	0.173715	0.177242	0.591883	-0.52235	0.579814	0.571206	0.0334412	0.0767066
RSc1229		4932	3281	5679	3357	2672	1505	2998	3549	3496.62	1297.64	5062	4557	5517	5045.33	480.217	4044	4180	3306	3843.33	470.286	5220	5609	6075	5634.67	428.077	1783	2686	2644	2371	509.656	0.516822	0.292116	0.673305	-0.54093	0.100828	0.380977	0.0310045	0.104502
RSc1230		3522	851	2384	1427	984	630	1036	1273	1513.38	969.906	1792	1891	2289	1990.67	263.063	1700	1844	1463	1669	192.382	1918	1850	1939	1902.33	46.5224	704	1083	1045	944	208.713	0.404424	0.319405	0.338495	-0.640046	0.440739	0.557109	0.530879	0.229738
RSc1231	tal	13857	10804	7870	7171	9680	13316	10077	9538	10289.1	2351.65	11364	9710	11401	10825	965.796	5769	7199	6363	6443.67	718.405	14576	15211	16374	15387	911.829	14178	9769	9364	11103.7	2670.14	0.0162895	-0.558595	0.519919	0.135169	0.967205	0.084505	0.0893047	0.702182
RSc1232	rpiA	828	379	744	579	320	352	701	1390	661.625	351.695	1521	1550	1694	1588.33	92.6517	871	826	920	872.333	47.0142	1198	1207	1375	1260	99.6945	560	1199	1190	983	366.356	1.26538	0.580647	0.926169	0.583795	0.00384469	0.196752	0.0338429	0.194144
RSc1233		715	708	1826	1047	1792	717	1160	909	1109.25	462.404	1558	1449	1749	1585.33	151.856	1363	1267	680	1103.33	369.746	1086	1151	772	1003	202.675	827	1059	1028	971.333	125.954	0.464777	0.0939372	-0.195328	-0.200264	0.287939	0.856993	0.695815	0.688603
RSc1234		276	134	254	139	304	115	187	171	197.5	71.4843	240	257	234	243.667	11.9304	285	235	178	232.667	53.5381	202	222	189	204.333	16.6233	98	173	170	147	42.4617	0.279053	0.368169	0.0152499	-0.4342	0.476837	0.330397	0.973781	0.266256
RSc1235		1749	1454	1561	1321	640	552	644	773	1086.75	483.033	2593	2866	2654	2704.33	143.291	1780	1346	1374	1500	242.891	993	1018	1059	1023.33	33.3217	455	604	446	501.667	88.7374	1.2941	0.611523	-0.117597	-1.09742	0.00249204	0.159528	0.824278	0.0207778
RSc1236		244	127	145	69	96	107	173	132	136.625	53.6362	106	100	129	111.667	15.308	132	116	93	113.667	19.6044	97	89	106	97.3333	8.5049	90	124	119	111	18.3576	-0.303619	-0.10896	-0.50085	-0.272383	0.396153	0.783338	0.14883	0.451693
RSc1237	iolB	463	305	385	226	504	395	375	384	379.625	86.1028	238	174	233	215	35.5949	323	417	262	334	78.0833	406	396	352	384.667	28.7286	359	315	321	331.667	23.8607	-0.870427	-0.0735166	-0.0298946	-0.179147	0.00621675	0.838077	0.935954	0.592908
RSc1238	iolE	621	516	422	267	808	590	498	578	537.5	157.24	372	306	378	352	39.95	479	514	350	447.667	86.3732	641	633	574	616	36.5923	511	455	391	452.333	60.0444	-0.669393	-0.160642	0.137286	-0.23897	0.0859496	0.708766	0.749924	0.567473
RSc1239	iolD	485	418	816	435	808	347	648	575	566.5	177.866	472	402	499	457.667	50.0633	544	688	385	539	151.562	571	622	576	589.667	28.1129	433	628	510	523.667	98.2157	-0.345607	0.0457411	0.0183402	-0.112073	0.311993	0.909557	0.963883	0.768526
RSc1240	iolC	571	378	935	554	1040	386	1009	788	707.625	270.93	559	522	602	561	40.0375	741	900	440	693.667	233.624	506	562	568	545.333	34.1955	494	830	661	661.667	168.001	-0.366762	0.0876668	-0.411878	-0.0994258	0.399759	0.856993	0.340047	0.838449
RSc1241	mocB	390	255	702	330	1160	477	799	734	605.875	300.58	301	278	313	297.333	17.7858	574	597	301	490.667	164.658	198	224	194	205.333	16.2891	518	536	415	489.667	65.2865	-1.07418	-0.203674	-1.61237	-0.295512	0.0575842	0.742764	0.00644236	0.623703
RSc1242		369	185	450	238	736	229	315	388	363.75	175.224	151	146	171	156	13.2288	346	386	196	309.333	100.167	92	110	101	101	9	247	272	259	259.333	12.5033	-1.26785	-0.130721	-1.89833	-0.484413	0.0141439	0.818281	0.000662652	0.342103
RSc1243		205	101	253	161	376	167	177	195	204.375	81.6105	107	90	105	100.667	9.29157	172	145	102	139.667	35.3034	73	96	84	84.3333	11.5036	207	140	136	161	39.8873	-1.07468	-0.442896	-1.33532	-0.316267	0.0246876	0.35616	0.00654228	0.524026
RSc1244	iolH	283	257	402	266	456	348	386	341	342.375	70.761	147	152	182	160.333	18.9297	223	238	159	206.667	41.9563	165	185	177	175.667	10.0664	394	275	299	322.667	62.9312	-1.15011	-0.622754	-1.02081	-0.0637221	0.00065228	0.0473466	0.00194635	0.862523
RSc1245	iolI	460	352	358	240	488	299	377	375	368.625	79.7244	140	149	192	160.333	27.7909	206	269	161	212	54.2494	227	231	224	227.333	3.51188	278	283	251	270.667	17.2143	-1.24667	-0.683232	-0.741887	-0.430323	6.4355e-05	0.0146485	0.00843546	0.118441
RSc1246	iolG	376	235	273	238	552	417	318	387	349.5	106.943	175	152	190	172.333	19.1398	241	282	194	239	44.0341	230	240	265	245	18.0278	359	229	210	266	81.0987	-1.0873	-0.452067	-0.581885	-0.371088	0.011935	0.288154	0.166823	0.391166
RSc1247		305	252	387	307	368	450	343	446	357.25	69.7091	175	148	201	174.667	26.5016	284	348	263	298.333	44.2757	224	239	225	229.333	8.3865	383	252	239	291.333	79.6513	-1.09477	-0.152292	-0.700799	-0.267483	0.00155732	0.671034	0.0330309	0.430772
RSc1248		449	294	483	389	592	520	438	440	450.625	88.1977	245	215	244	234.667	17.0392	355	436	309	366.667	64.2988	334	303	335	324	18.1934	538	303	273	371.333	145.115	-1.00081	-0.194882	-0.538605	-0.241954	0.00644306	0.613815	0.129951	0.5224
RSc1249		2930	2064	2747	1766	1416	1297	1275	1566	1882.62	645.954	2559	2575	2736	2623.33	97.8996	2160	2276	1815	2083.67	239.792	2420	2468	2430	2439.33	25.3246	1338	1560	1516	1471.33	117.547	0.455623	0.288055	0.345427	-0.334995	0.112196	0.335867	0.238757	0.273101
RSc1250	argA	3946	2580	3724	3095	3376	3893	3231	3699	3443	465.267	4382	3740	4471	4197.67	398.841	3054	3916	3025	3331.67	506.255	3865	4032	3869	3922	95.2838	4079	3884	3751	3904.67	164.974	0.234227	0.0689303	0.133851	0.189877	0.26363	0.77509	0.552241	0.376973
RSc1251	hrpA	3519	2471	3116	1860	1320	998	1238	1397	1989.88	941.435	3866	3862	4305	4011	254.619	2262	2638	2563	2487.67	198.998	4351	4088	3969	4136	195.471	899	908	1208	1005	175.861	0.998154	0.485369	1.03988	-0.954151	0.0131886	0.245867	0.00983868	0.031451
RSc1252		7343	10289	5957	4465	5720	12430	13640	10553	8799.62	3388.57	7912	7436	8038	7795.33	317.505	5224	6168	5407	5599.67	500.624	8038	9183	9867	9029.33	924.132	14388	16420	16641	15816.3	1241.9	-0.226456	-0.533339	-0.0215257	0.838296	0.63585	0.228943	0.967974	0.03864
RSc1253		3295	5012	4618	3403	2840	3023	6342	5264	4224.62	1267.09	5338	4760	5640	5246	447.155	3386	3867	3267	3506.67	317.68	4729	5138	5699	5188.67	486.981	3239	8540	9005	6928	3203.22	0.280778	-0.129293	0.260984	0.684168	0.392388	0.723381	0.430225	0.0256724
RSc1254		1414	1802	1588	1193	816	1544	1900	1637	1486.75	348.004	2183	2157	2413	2251	140.897	1147	1075	1015	1079	66.0908	1619	1700	1885	1734.67	136.346	1645	2327	2434	2135.33	427.998	0.557942	-0.330277	0.17718	0.513353	0.031209	0.232163	0.538261	0.0475355
RSc1255		2156	1198	1457	986	1240	1041	1099	1289	1308.25	373.601	1236	1286	1413	1311.67	91.2487	1069	1108	762	979.667	189.511	1478	1456	1533	1489	39.6611	1036	1321	1303	1220	159.603	-0.0224303	-0.28392	0.156445	-0.0880603	0.936508	0.227747	0.523988	0.738428
RSc1256		2805	1900	2518	1892	1512	776	1427	1612	1805.25	638.053	1887	1783	2057	1909	138.318	1707	2084	1384	1725	350.347	2050	1991	2151	2064	80.9135	725	1173	1278	1058.67	293.694	0.060787	0.0749334	0.170545	-0.765812	0.883655	0.853915	0.651249	0.0308276
RSc1257		1527	840	779	724	912	291	1100	1464	954.625	404.898	1168	1101	1311	1193.33	107.268	628	528	429	528.333	99.5004	1701	1786	1683	1723.33	55.0121	265	1350	1164	926.333	580.233	0.314846	-0.693723	0.843013	-0.0668393	0.554554	0.182519	0.0759904	0.913918
RSc1258	glnA1	64536	65638	35705	27783	62544	75061	44600	50319	53273.2	16400.1	30308	27352	30502	29387.3	1765.32	34250	38755	31548	34851	3640.89	55212	55664	54786	55220.7	439.064	70738	36056	30293	45695.7	21877.9	-0.925654	-0.512274	-0.0196698	-0.182022	0.050276	0.280843	0.972203	0.725998
RSc1259		4735	4715	3206	2844	4512	2755	5752	5488	4250.88	1171.72	6065	5868	6430	6121	285.154	3825	4475	4111	4137	325.779	6881	7241	7552	7224.67	335.798	2899	6424	6241	5188	1984.44	0.494702	0.102574	0.728606	0.265279	0.0833931	0.761907	0.0103534	0.381162
RSc1260	ntrB	2324	3220	2974	2527	2912	1912	3751	2724	2793	562.984	3739	3540	4046	3775	254.914	3125	3453	3157	3245	180.842	2545	2863	2702	2703.33	159.004	1963	4091	4268	3440.67	1282.75	0.390226	0.345444	-0.095718	0.268271	0.114876	0.16626	0.743065	0.293486
RSc1261	ntrC	3327	2318	2843	2404	2552	2300	2000	2123	2483.38	427.04	2012	1970	2245	2075.67	148.143	2154	2802	2129	2361.67	381.545	1868	2078	1890	1945.33	115.418	2371	2272	2195	2279.33	88.2289	-0.306071	0.046656	-0.403415	-0.112359	0.161581	0.855374	0.0639222	0.639839
RSc1262		2349	952	825	507	1632	881	1959	1724	1353.62	649.485	740	630	801	723.667	86.6622	1374	1401	815	1196.67	330.809	873	949	807	876.333	71.0587	957	1651	2293	1633.67	668.169	-0.918379	-0.0362747	-0.642508	0.273239	0.0717345	0.951025	0.206605	0.606238
RSc1263		7348	3235	6165	4959	8400	2375	5337	5818	5454.62	1984.48	3390	3571	3529	3496.67	94.733	5128	5558	2272	4319.33	1786.03	7449	7560	5690	6899.67	1049.07	2208	3996	4459	3554.33	1188.72	-0.668322	-0.22614	0.306504	-0.631845	0.125745	0.633195	0.48874	0.14753
RSc1264	ugpB	7138	6864	12343	7629	20936	13173	21377	19787	13655.9	6291.71	9000	8571	9342	8971	386.317	10702	11151	7826	9893	1804.1	9125	9958	8546	9209.67	709.797	14990	15605	15990	15528.3	504.389	-0.654124	-0.353266	-0.620975	0.187326	0.207709	0.517621	0.232817	0.739444
RSc1265	ugpA	1706	1278	3269	2220	3056	2151	3414	3139	2529.12	798.333	2073	2074	2208	2118.33	77.6552	2767	2728	1868	2454.33	508.154	1349	1505	1281	1378.33	114.845	2571	2970	2619	2720	217.833	-0.295367	0.0747738	-0.92086	0.112298	0.430225	0.857839	0.0125425	0.782465
RSc1266	ugpE	1582	1493	2282	1410	2504	1788	2048	1808	1864.38	387.367	1349	1380	1562	1430.33	115.075	1967	1823	1302	1697.33	349.858	890	1009	841	913.333	86.3964	1879	1941	1756	1858.67	94.1612	-0.434266	-0.0263178	-1.08488	-0.000754946	0.106117	0.935541	0.000226472	0.998373
RSc1267	upgC	4487	2982	7045	5301	5080	1850	5856	5242	4730.38	1636.49	4497	4538	5242	4759	418.792	5133	5454	3740	4775.67	911.161	3015	3390	2988	3131	224.706	1844	5181	5448	4157.67	2008.14	-0.0158812	0.150209	-0.623059	-0.211261	0.975076	0.744163	0.136504	0.642802
RSc1268	ugpQ	1198	612	2440	1824	1376	370	903	1176	1237.38	662.27	1162	1082	1365	1203	145.887	1425	1700	1007	1377.33	348.95	484	632	606	574	79.019	367	791	901	686.333	281.967	-0.0714779	0.2821	-1.14189	-0.869205	0.919364	0.651917	0.0590602	0.146847
RSc1269	kgd	81710	48557	32187	25575	30208	98487	81445	54991	56645	27580.1	80614	70744	82689	78015.7	6382.34	38538	52604	55787	48976.3	9178.89	159167	170723	179325	169738	10115	79603	41552	41547	54234	21970.2	0.410184	-0.0780466	1.52774	-0.0136655	0.486116	0.910651	0.00412879	0.984733
RSc1270	sucB	28928	22920	16726	10833	17032	54045	27942	16534	24370	13486.4	31450	26726	30037	29404.3	2424.72	17976	27285	22664	22641.7	4654.54	64790	69246	66982	67006	2228.1	38842	6930	7477	17749.7	18268.5	0.190157	-0.0159635	1.37369	-0.371237	0.817094	0.985376	0.0377469	0.643491
RSc1271		41220	19343	22356	15321	20560	76150	25489	18907	29918.2	20268.4	41041	35891	41077	39336.3	2983.8	29691	36464	32166	32773.7	3427.15	80825	80458	72795	78026	4533.89	59207	6200	5776	23727.7	30726.7	0.304862	0.214109	1.29033	-0.229153	0.74649	0.82555	0.100909	0.817712
RSc1272		3474	899	1069	988	936	1405	547	598	1239.5	942.022	1727	1617	1718	1687.33	61.0765	1348	1713	1441	1500.67	189.674	3246	3180	2698	3041.33	299.161	1096	378	382	618.667	413.388	0.42174	0.421193	1.26761	-0.89974	0.551445	0.551921	0.0421025	0.202456
RSc1273		4074	3272	3401	4497	3248	1833	5774	5060	3894.88	1229.69	1441	1356	1547	1448	95.6922	2383	2606	2207	2398.67	199.961	725	850	818	797.667	64.9333	2189	6986	7260	5478.33	2851.94	-1.45698	-0.559115	-2.32204	0.456803	0.000484082	0.142675	2.24884e-06	0.210282
RSc1274		13703	9368	18375	17836	4304	6443	11305	12055	11673.6	4989.56	10085	10245	11637	10655.7	853.617	6506	6241	8058	6935	981.531	11297	11410	12800	11835.7	837.046	4434	9394	9499	7775.67	2894.44	-0.157105	-0.588315	-0.00941713	-0.599897	0.77334	0.226818	0.986902	0.217419
RSc1275		2077	2143	3220	2128	880	2454	1284	1628	1976.75	720.951	1759	1599	1865	1741	133.91	962	766	1008	912	128.515	3441	3712	4113	3755.33	338.089	455	181	230	288.667	146.118	-0.233226	-0.979268	0.871486	-2.71541	0.659761	0.0471584	0.0514335	1.17942e-05
RSc1276		30051	31045	27814	24089	11232	15099	11163	16596	20886.1	8324.57	52310	50215	55763	52762.7	2801.56	17893	17770	25367	20343.3	4351.06	57581	62829	72638	64349.3	7642.77	13718	7981	9873	10524	2923.38	1.29906	0.117145	1.57944	-0.942785	0.00291209	0.826417	0.000386241	0.0484384
RSc1277		14032	13079	12330	11942	5064	8745	3677	5420	9286.12	4101.51	23671	21088	24711	23156.7	1865.46	6947	7931	9229	8035.67	1144.59	31212	34142	39186	34846.7	4033.43	5134	1563	2481	3059.33	1854.42	1.26553	-0.0752895	1.8505	-1.53326	0.0202519	0.916758	0.000844789	0.0152524
RSc1278		4252	4874	5613	5432	2080	3573	1821	1967	3701.5	1581.9	9990	8958	10474	9807.33	774.332	3056	3530	3940	3508.67	442.386	10964	11533	13714	12070.3	1451.61	2130	558	833	1173.67	839.545	1.34438	0.0455789	1.63951	-1.58477	0.0139756	0.947862	0.00287849	0.0129666
RSc1279		16045	21216	14597	13624	8848	11263	6120	7105	12352.2	5052.57	30071	27313	31644	29676	2192.35	9216	8819	9894	9309.67	543.587	44642	47576	50273	47497	2816.33	7935	1743	2106	3928	3474.91	1.20511	-0.285686	1.87965	-1.55969	0.0279869	0.664969	0.000760231	0.0143015
RSc1280		11982	12482	15833	13998	5616	3461	2190	3029	8573.88	5547.13	20467	19682	22683	20944	1556.32	8747	8986	7795	8509.33	630.067	27395	26750	27036	27060.3	323.188	3114	1256	1154	1841.33	1103.34	1.24577	0.116993	1.61298	-2.14034	0.0891083	0.902086	0.0260041	0.0154352
RSc1281		8531	5186	9736	10767	4264	1659	750	1260	5269.12	3988.65	5452	5305	6014	5590.33	374.196	4293	4413	3225	3977	654.009	12166	11549	10728	11481	721.408	1388	562	540	830	483.367	0.0386441	-0.289925	1.07491	-2.59406	0.973773	0.795661	0.238696	0.0188787
RSc1282		8958	4574	5759	7631	3400	1488	424	810	4130.5	3177.76	2910	3038	3370	3106	237.419	3198	2763	2024	2661.67	593.524	8889	8394	7757	8346.67	567.482	1192	347	349	629.333	487.285	-0.45358	-0.515409	0.970262	-2.61765	0.698021	0.656494	0.330409	0.0269344
RSc1283	fnr	11419	2925	1870	969	2264	3390	2465	3364	3583.25	3266.24	5736	5484	6009	5743	262.57	2684	2957	2658	2766.33	165.633	4516	4603	5327	4815.33	445.246	3656	2731	2275	2887.33	703.648	0.689658	-0.192809	0.429906	-0.223229	0.320601	0.81596	0.564397	0.786645
RSc1284		1869	1527	1685	2308	960	426	470	527	1221.5	722.712	450	513	586	516.333	68.0612	680	532	449	553.667	117.014	1133	1039	1066	1079.33	48.3977	405	470	420	431.667	34.0343	-1.29468	-1.027	-0.232335	-1.50391	0.0691609	0.145457	0.765018	0.0370065
RSc1285	scpB	3498	3099	5455	2600	2144	4015	6441	5161	4051.62	1505.74	3007	2830	3029	2955.33	109.098	3737	3480	4280	3832.33	408.432	2406	2246	2777	2476.33	272.397	4833	6298	5994	5708.33	773.15	-0.473565	0.0846761	-0.734367	0.513453	0.181176	0.834346	0.0386652	0.124828
RSc1286		9464	7866	7261	4673	5184	5406	5207	7010	6508.88	1665.98	7007	6814	7376	7065.67	285.556	6398	5888	6572	6286	355.488	10904	10335	9240	10159.7	845.742	5337	6150	6767	6084.67	717.235	0.0895676	0.099901	0.610338	-0.0849292	0.735712	0.701757	0.00694805	0.752023
RSc1287		2521	1582	2465	1749	1592	2808	3244	4215	2522	911.718	3761	3709	3854	3774.67	73.4597	2631	2603	3688	2974	618.501	3279	2922	3212	3137.67	189.753	3163	4761	4856	4260	951.217	0.555045	0.401637	0.283418	0.755802	0.103563	0.251653	0.438174	0.0251099
RSc1288	nusA	12720	7495	8481	5900	7976	14008	10061	14173	10101.8	3168.74	19512	19028	20273	19604.3	627.615	11749	12759	17174	13894	2885.1	18583	17159	19652	18464.7	1250.71	13585	12156	13215	12985.3	741.667	0.914094	0.607521	0.822679	0.377181	0.00727481	0.0758585	0.0155848	0.288966
RSc1289	infB	30034	28143	14615	10022	21936	27569	21891	24594	22350.5	6939.21	31253	29663	31854	30923.3	1132.09	26956	30573	29411	28980	1846.62	45470	39719	35368	40185.7	5067.14	23581	16958	18700	19746.3	3433.24	0.419683	0.500234	0.795328	-0.155366	0.293859	0.202571	0.0370065	0.736404
RSc1290	rbfA	691	507	730	399	520	996	610	607	632.5	180.929	1270	1117	1334	1240.33	111.5	1122	1282	1219	1207.67	80.5998	971	883	1011	955	65.4828	908	516	541	655	219.461	0.913417	1.05163	0.534699	0.085586	0.0102433	0.00325493	0.139398	0.846053
RSc1291	truB	907	487	849	425	504	634	507	620	616.625	176.009	1194	1133	1300	1209	84.5044	1037	1090	1007	1044.67	42.0278	925	906	1018	949.667	59.9361	557	374	509	480	94.8841	0.942995	0.905765	0.591312	-0.318557	0.000587236	0.000911659	0.027259	0.268737
RSc1292	emrB	387	217	248	160	120	239	205	213	223.625	78.2047	133	131	150	138	10.4403	129	144	110	127.667	17.0392	172	159	137	156	17.6918	181	163	216	186.667	26.9506	-0.721811	-0.668373	-0.545884	-0.234067	0.0363984	0.0522144	0.111366	0.521011
RSc1293	emrA	604	947	433	256	328	304	404	384	457.5	223.885	175	162	171	169.333	6.65833	254	296	220	256.667	38.0701	212	231	221	221.333	9.50438	235	453	450	379.333	125.005	-1.46646	-0.704789	-1.08681	-0.289076	0.00306716	0.130905	0.0223709	0.560913
RSc1294		291	239	170	66	160	65	191	158	167.5	77.3471	59	73	78	70	9.84886	54	94	65	71	20.664	102	99	145	115.333	25.7358	65	221	225	170.333	91.2433	-1.26214	-1.07868	-0.549168	0.0118539	0.0255087	0.0532667	0.325271	0.985376
RSc1295		73	74	38	14	72	52	144	85	69	38.1838	22	21	31	24.6667	5.50757	34	36	48	39.3333	7.57188	38	29	34	33.6667	4.50925	64	148	180	130.667	59.911	-1.50809	-0.641797	-1.05479	0.903632	0.0294299	0.344681	0.116412	0.13043
RSc1296	typA	4853	3482	3083	2253	2240	3670	3198	4567	3418.25	952.632	12443	11480	13124	12349	826.021	3836	4093	6910	4946.33	1705.43	13650	12661	14615	13642	977.025	5232	6616	6476	6108	761.861	1.82054	0.704121	1.96109	0.845298	1.65166e-07	0.0167362	4.43015e-08	0.00423285
RSc1298		879	881	902	667	824	542	1294	1269	907.25	261.865	1129	966	1132	1075.67	94.986	811	855	928	864.667	59.096	837	966	1039	947.333	102.286	549	1689	1872	1370	716.87	0.221127	0.0874938	0.0328019	0.565104	0.527358	0.819365	0.9352	0.073851
RSc1299		1009	781	1020	675	688	937	854	1032	874.5	147.221	1463	1449	1553	1488.33	56.4388	928	818	852	866	56.3205	1164	1262	1223	1216.33	49.339	936	1176	1127	1079.67	126.808	0.729891	0.123611	0.432975	0.306407	0.000153695	0.545121	0.0187497	0.0984122
RSc1301		954	1983	839	680	1048	1117	1438	1057	1139.5	405.697	557	536	588	560.333	26.1598	647	613	553	604.333	47.5955	478	603	521	534	63.5059	1202	1470	1537	1403	177.265	-1.08014	-0.801211	-1.15598	0.28322	0.00753261	0.0418571	0.00460069	0.476513
RSc1302	pepV	670	427	592	357	328	650	589	801	551.75	165.755	1214	1154	1254	1207.33	50.3322	623	649	635	635.667	13.0128	845	826	939	870	60.5062	689	1033	1045	922.333	202.162	1.10091	0.349878	0.623035	0.740521	0.000275003	0.249238	0.0334918	0.0116082
RSc1303		2526	3164	1558	1644	1720	2080	1795	1812	2037.38	548.331	2424	2176	2514	2371.33	175.047	1850	1756	1395	1667	240.202	4138	4215	4022	4125	97.1545	2220	1835	1790	1948.33	236.344	0.161989	-0.180674	0.957789	-0.0529888	0.640376	0.60637	0.00174641	0.891197
RSc1304	lexA	4405	5406	2115	2117	2176	2172	3545	4037	3246.62	1285.98	4298	3978	4520	4265.33	272.473	3020	3217	2755	2997.33	231.833	5665	5746	5604	5671.67	71.2344	2323	3376	3584	3094.33	676.042	0.363231	0.0240568	0.770994	-0.0699962	0.336223	0.95808	0.0308244	0.87765
RSc1305	fpr	8174	7305	6576	5872	3048	8174	6938	5559	6455.75	1674.63	9201	8584	9185	8990	351.697	4220	4107	6187	4838	1169.63	8377	8981	10006	9121.33	823.517	8385	6942	7041	7456	806.059	0.430813	-0.268962	0.444891	0.225793	0.216811	0.480909	0.200666	0.551921
RSc1306	ansB	1871	928	1552	1304	1064	1953	1855	2347	1609.25	485.386	3437	3303	3831	3523.67	274.462	1603	1661	1964	1742.67	193.862	2818	2889	3263	2990	239.075	1958	2813	2806	2525.67	491.626	1.09262	0.262449	0.852055	0.64516	0.000514412	0.428284	0.00566759	0.035555
RSc1307	rpsF	11925	11093	6936	6061	9024	22543	12837	16031	12056.2	5327.55	21726	20455	21797	21326	755.143	14470	12728	17188	14795.3	2247.73	23943	21847	22512	22767.3	1071.07	21422	17821	17280	18841	2251.52	0.75403	0.413516	0.844154	0.641241	0.116315	0.420465	0.0764634	0.187665
RSc1308	priB	7466	9091	6628	4825	7584	22758	12601	13924	10609.6	5771.75	17328	14713	17239	16426.7	1484.75	13405	16308	19683	16465.3	3141.96	21408	19425	19195	20009.3	1216.73	21690	16902	17991	18861	2509.76	0.54864	0.740586	0.831959	0.817951	0.346588	0.187708	0.134835	0.141941
RSc1309	rpsR	8924	11191	10920	7074	9080	25911	16331	16683	13264.2	6158.52	26345	22444	25859	24882.7	2125.88	19407	23188	27767	23454	4186.34	26597	24674	23987	25086	1352.9	24375	18100	20719	21064.7	3151.75	0.834219	0.936319	0.843935	0.664175	0.086851	0.0530993	0.0829184	0.179834
RSc1310	rplI	10182	13230	10677	7194	9688	23958	16279	16292	13437.5	5321.18	28633	24959	28901	27497.7	2202.63	20854	18489	25088	21477	3343.32	28441	25895	24806	26380.7	1865.53	21783	15812	19050	18881.7	2989.06	0.963483	0.796589	0.90226	0.491453	0.0276937	0.0704649	0.0392793	0.284035
RSc1311	dnaB	3422	3476	2819	2073	2624	3039	2633	3005	2886.38	458.425	3454	3484	3854	3597.33	222.785	2779	2716	2450	2648.33	174.626	2970	3173	3271	3138	153.522	2941	2627	2867	2811.67	164.15	0.270254	-0.000847003	0.0682781	-0.0265689	0.202328	0.997479	0.783338	0.919941
RSc1312		2114	1536	1846	1888	1560	2814	2509	3319	2198.25	633.039	4391	4292	4642	4441.67	180.417	2189	2374	2901	2488	369.436	2877	2845	3467	3063	350.24	3938	3567	2715	3406.67	627.066	0.966878	0.316454	0.42486	0.652069	0.00297117	0.357284	0.200869	0.0438978
RSc1313	pit	2205	990	1727	2067	1008	1289	920	1684	1486.25	505.042	4669	4779	5137	4861.67	244.707	1996	1786	2384	2055.33	303.383	2812	2645	3184	2880.33	275.921	1758	1505	1205	1489.33	276.833	1.66947	0.614628	0.909137	0.0330672	1.7258e-05	0.0910258	0.0116905	0.942644
RSc1314		2605	2802	1614	1503	1440	924	2426	2396	1963.75	676.587	1430	1491	1662	1527.67	120.268	1418	1214	1364	1332	105.698	1000	916	1115	1010.33	99.9016	920	2575	2123	1872.67	855.428	-0.383579	-0.401801	-0.983626	-0.0870443	0.322269	0.298222	0.011675	0.843469
RSc1315		156	104	85	72	72	57	99	65	88.75	31.6397	58	56	49	54.3333	4.72582	36	53	38	42.3333	9.29157	85	85	83	84.3333	1.1547	66	66	67	66.3333	0.57735	-0.723459	-0.925516	-0.100938	-0.390396	0.033984	0.00818761	0.793204	0.253948
RSc1316		22922	17287	14389	10666	12952	8068	6696	7234	12526.8	5602.6	11554	9974	12185	11237.7	1138.94	7533	9321	7940	8264.67	937.173	26314	29274	30714	28767.3	2243.33	8236	4704	4137	5692.33	2221.05	-0.193467	-0.463766	1.15955	-1.07493	0.719308	0.352397	0.00932288	0.0303197
RSc1317	bcp	3789	5751	5084	4468	1696	10916	6692	9550	5993.25	3021.57	2961	2568	3023	2850.67	246.752	2308	2053	2389	2250	175.348	4541	5327	5446	5104.67	491.762	11639	11026	12879	11848	944.014	-1.13757	-1.29628	-0.301827	0.971538	0.0644713	0.0367829	0.64563	0.07784
RSc1318		5565	6568	6419	4868	3160	9543	8583	10548	6906.75	2489	7472	7258	7937	7555.67	347.146	5511	5837	6065	5804.33	278.441	9912	10241	10315	10156	214.525	9985	12209	14342	12178.7	2178.66	0.0844408	-0.118239	0.506308	0.80906	0.857839	0.799049	0.192989	0.032491
RSc1319	pmrIb	12803	11101	10527	7271	8680	14070	11724	15774	11493.8	2766.18	20238	18815	20300	19784.3	840.039	13852	15611	15585	15016	1008.14	26840	27149	27077	27022	161.676	14990	14800	14286	14692	364.214	0.741925	0.520033	1.18662	0.367392	0.00512653	0.049036	2.80945e-05	0.172438
RSc1320	pmrIa	3251	3193	4049	2886	2704	4144	5004	5776	3875.88	1081.99	5569	4916	5490	5325	356.4	4344	4114	4780	4412.67	338.268	5887	6461	5995	6114.33	305.04	4289	5946	6080	5438.33	997.604	0.422073	0.332862	0.616641	0.485188	0.114474	0.221833	0.019765	0.0677728
RSc1321	pmrF	3709	2797	2789	2011	2496	2923	2943	3169	2854.62	491.24	4114	3755	4430	4099.67	337.728	2961	3434	3473	3289.33	285.013	4537	4863	4966	4788.67	223.952	3044	3087	2881	3004	108.669	0.482137	0.344111	0.703007	0.0903065	0.00981763	0.0653405	0.000275003	0.67147
RSc1322	pmrH	3853	6460	3680	2425	3432	6054	8987	6394	5160.62	2171.99	5239	4518	5256	5004.33	421.263	3514	4926	4954	4464.67	823.421	5750	6198	6419	6122.33	340.858	6867	7218	7157	7080.67	187.538	-0.0882212	-0.0720529	0.198547	0.464374	0.86892	0.894576	0.686049	0.291346
RSc1323		959	2201	1202	757	976	970	1715	1578	1294.75	492.182	1708	1537	1728	1657.67	104.978	1283	1217	1371	1290.33	77.2615	1049	1084	1107	1080	29.2062	1222	1697	1806	1575	310.527	0.317982	0.137295	-0.304439	0.276053	0.406445	0.746047	0.446024	0.479984
RSc1324	pmrK	1549	1368	1869	1215	896	398	1428	1798	1315.12	483.586	1513	1539	1661	1571	79.019	1350	1111	1286	1249	123.721	1494	1467	1561	1507.33	48.3977	403	1863	2005	1423.67	886.77	0.251855	0.100142	0.187426	0.0908185	0.62524	0.858443	0.723912	0.873333
RSc1325		372	504	342	200	280	114	485	511	351	147.114	313	245	313	290.333	39.2598	264	282	282	276	10.3923	396	436	417	416.333	20.0083	110	636	724	490	332.018	-0.287042	-0.180392	0.23131	0.447348	0.637599	0.775835	0.700375	0.418708
RSc1326		10065	8899	5319	4028	4904	7558	6246	7434	6806.62	2064.02	11025	9934	11253	10737.3	704.985	6075	6104	7736	6638.33	950.718	10651	10944	13258	11617.7	1428.1	9453	7914	8572	8646.33	772.188	0.617299	0.111142	0.725774	0.368444	0.0544856	0.772837	0.023425	0.269187
RSc1327		4366	2885	3358	2381	2608	3613	3389	3425	3253.12	625.563	7517	6946	8242	7568.33	649.523	4858	6091	6408	5785.67	818.869	8116	8312	8204	8210.67	98.1699	3966	2509	2864	3113	759.745	1.17785	0.973149	1.29321	-0.0209115	6.87545e-06	9.81642e-05	1.54346e-06	0.944095
RSc1328	thrC	4697	3807	4189	2851	3464	4395	3426	3325	3769.25	618.92	7862	6987	8228	7692.33	637.66	6030	7958	8386	7458	1255.06	10017	9711	8247	9325	946.03	4587	2928	2749	3421.33	1013.46	0.978842	1.11724	1.25566	-0.101427	0.00034249	6.66241e-05	1.33091e-05	0.749516
RSc1329		849	655	1090	676	728	166	665	625	681.75	258.299	1311	1287	1528	1375.33	132.757	1214	1337	1439	1330	112.663	1798	1673	1330	1600.33	242.315	158	573	550	427	233.245	0.995388	1.12964	1.21483	-0.698658	0.0344499	0.0163548	0.00983868	0.178435
RSc1330	moeA2	3175	1967	2834	2058	1640	1191	1950	2079	2111.75	629.461	2818	2501	2924	2747.67	220.096	1994	2093	2302	2129.67	157.24	2701	2781	3143	2875	235.516	1403	2235	2329	1989	509.663	0.360164	0.174692	0.4217	-0.0800491	0.153704	0.525711	0.0917847	0.790654
RSc1331	moaD	828	538	689	605	520	370	352	566	558.5	156.733	958	975	1085	1006	68.942	528	652	765	648.333	118.543	684	637	786	702.333	76.173	432	380	435	415.667	30.9246	0.814738	0.367307	0.29233	-0.401986	0.00596611	0.228901	0.350409	0.204446
RSc1332	moaE	1434	754	898	861	792	755	510	763	845.875	264.067	1401	1408	1518	1442.33	65.6227	848	927	882	885.667	39.6274	1446	1428	1551	1475	66.4304	763	511	527	600.333	141.1	0.730522	0.200578	0.757782	-0.454509	0.0209382	0.574271	0.0165667	0.180418
RSc1333	crcB	662	289	580	497	400	492	245	410	446.875	140.298	762	734	784	760	25.0599	592	477	481	516.667	65.2712	730	775	832	779	51.1175	464	309	327	366.667	84.7722	0.720401	0.335775	0.749635	-0.252613	0.0485585	0.391313	0.0398812	0.548318
RSc1334		15783	13804	16916	19052	27944	7789	17228	14305	16602.6	5689.32	3154	2948	3635	3245.67	352.554	9451	12097	6597	9381.67	2750.66	2075	2369	2250	2231.33	147.886	7399	15041	12177	11539	3860.74	-2.41387	-0.727944	-2.9565	-0.563247	5.49075e-06	0.0827819	3.83438e-07	0.179567
RSc1335	clpB	56363	81757	36479	47464	41992	143335	76126	99005	72815.1	35724.4	13784	13673	15402	14286.3	967.788	18562	23628	16290	19493.3	3756.61	27469	34072	38146	33229	5388.19	159782	108233	106306	124774	30333.4	-2.43197	-1.82196	-1.22099	0.776614	0.000327358	0.00376073	0.0403243	0.149898
RSc1336	sbp	481	575	413	432	336	798	542	788	545.625	169.846	562	569	574	568.333	6.02771	605	630	525	586.667	54.8483	878	906	885	889.667	14.5717	878	703	850	810.333	94.0018	0.00130541	0.211991	0.640711	0.572522	0.997763	0.603775	0.0752354	0.114361
RSc1337		213	162	170	215	96	119	174	187	167	41.8296	211	215	240	222	15.7162	186	227	171	194.667	28.9885	262	257	237	252	13.2288	129	186	204	173	39.1535	0.373622	0.349265	0.553697	0.0435561	0.195131	0.228943	0.0489147	0.903245
RSc1338	ssuA1	101	111	163	131	104	37	207	125	122.375	49.4338	199	147	173	173	26	173	218	192	194.333	22.5906	266	211	195	224	37.2424	40	204	188	144	90.4212	0.479288	0.819519	0.852199	0.197837	0.360663	0.0979803	0.0841793	0.736373
RSc1339	ssuD	91	68	157	153	192	38	151	134	123	52.0933	181	151	169	167	15.0997	181	239	209	209.667	29.0057	233	266	248	249	16.5227	24	235	266	175	131.685	0.399407	0.899211	0.969798	0.434969	0.558176	0.141886	0.110608	0.519095
RSc1340	ssuC	59	59	143	134	184	107	175	135	124.5	47.0865	167	145	179	163.667	17.2434	173	196	158	175.667	19.1398	172	204	198	191.333	17.0098	102	166	192	153.333	46.3177	0.33202	0.603888	0.554131	0.262247	0.508579	0.19332	0.235975	0.612754
RSc1341	ssuB	117	87	150	138	176	104	152	149	134.125	29.2352	176	162	203	180.333	20.8407	168	192	170	176.667	13.3167	196	186	212	198	13.1149	130	163	173	155.333	22.5019	0.374247	0.519566	0.508563	0.200664	0.188024	0.0623678	0.0681116	0.514252
RSc1342	ssuF	1228	2275	1291	1117	2272	2579	2978	2544	2035.5	717.689	1058	1008	1102	1056	47.0319	1521	1712	1342	1525	185.032	978	880	836	898	72.6911	2291	2606	2669	2522	202.517	-1.00973	-0.314351	-1.24615	0.29046	0.0242487	0.498026	0.00658453	0.520704
RSc1343		3481	4810	3895	4145	6448	4034	10160	8238	5651.38	2421.37	2409	2107	2381	2299	166.865	3608	4414	2754	3592	830.116	2480	2505	2526	2503.67	23.029	3564	9201	8963	7242.67	3188.04	-1.33717	-0.53669	-1.21808	0.321168	0.00442937	0.234002	0.00866831	0.477924
RSc1344		1652	1457	1508	1624	3224	742	2069	1676	1744	703.621	744	791	862	799	59.4054	1107	1174	617	966	304.094	599	692	658	649.667	47.0567	738	2446	2361	1848.33	962.516	-1.1778	-0.7549	-1.48192	0.0251463	0.0205256	0.128933	0.00467123	0.966372
RSc1345	cysU	290	71	236	270	152	134	167	185	188.125	73.468	222	232	252	235.333	15.2753	213	226	173	204	27.6225	182	194	206	194	12	144	243	228	205	53.3573	0.290688	0.24851	0.00672153	0.115763	0.526028	0.59591	0.99009	0.8182
RSc1346	cysW	1664	1374	1619	1919	696	321	1446	1951	1373.75	579.132	2332	2329	2640	2433.67	178.696	1517	1398	1730	1548.33	168.203	1628	1667	1873	1722.67	131.645	267	1280	1193	913.333	561.429	0.808537	0.341703	0.305918	-0.621974	0.141862	0.579446	0.623825	0.306206
RSc1347	cysA	3838	4830	3315	4183	2216	788	4816	4091	3509.62	1387.08	4110	3675	4242	4009	296.687	2426	2912	2819	2719	257.971	3963	4475	5239	4559	642.134	615	3011	3197	2274.33	1440.03	0.168082	-0.214926	0.347933	-0.668492	0.797511	0.743958	0.567548	0.264389
RSc1348	cysB1	5512	7054	3265	5013	3728	3112	3858	3510	4381.5	1369.98	3503	3136	3861	3500	362.509	2111	2838	2261	2403.33	383.831	5330	6137	6337	5934.67	533.119	2244	2339	2450	2344.33	103.104	-0.383252	-0.754496	0.375575	-0.908657	0.283552	0.0335262	0.273101	0.0117121
RSc1349	ripV1	1350	2059	873	1100	880	577	891	974	1088	449.451	573	488	678	579.667	95.1753	499	583	651	577.667	76.1402	1385	1367	1452	1401.33	44.7921	446	583	714	581	134.011	-0.961886	-0.77747	0.313941	-0.920625	0.0265883	0.0698657	0.466711	0.0332153
RSc1350		26	14	47	48	16	33	90	88	45.25	29.7453	27	20	15	20.6667	6.02771	16	20	32	22.6667	8.32666	20	21	20	20.3333	0.57735	11	119	127	85.6667	64.7868	-1.13063	-0.811996	-1.16795	0.873655	0.185915	0.346828	0.171781	0.24769
RSc1351	phcK	764	901	1195	933	864	313	1009	970	868.625	256.733	770	790	878	812.667	57.4572	751	806	458	671.667	187.073	393	433	397	407.667	22.0303	319	1007	1004	776.667	396.354	-0.124108	-0.246432	-1.12348	-0.194407	0.793151	0.582963	0.00914038	0.669273
RSc1352		410	523	630	659	416	105	604	620	495.875	184.767	422	423	476	440.333	30.8923	455	503	268	408.667	124.163	251	255	262	256	5.56776	95	615	702	470.667	328.232	-0.199211	-0.156201	-0.985036	-0.12861	0.777498	0.826418	0.12043	0.858847
RSc1353	ilvG	3062	2979	2593	2232	3568	1445	3885	2857	2827.62	762.175	447	445	459	450.333	7.57188	1010	1462	966	1146	274.547	412	478	457	449	33.7194	1499	3769	3220	2829.33	1184.35	-2.68264	-1.17744	-2.69466	-0.0274621	2.83436e-08	0.000844789	2.65881e-08	0.943894
RSc1354	menG	1331	1356	956	875	1448	514	1068	944	1061.5	308.975	250	202	278	243.333	38.4361	524	641	515	560	70.2922	178	240	223	213.667	32.0364	528	1227	946	900.333	351.73	-2.17184	-0.796272	-2.36063	-0.26702	3.18943e-06	0.0318309	1.0413e-06	0.490265
RSc1355		927	855	681	643	872	395	765	664	725.25	169.955	222	179	233	211.333	28.5365	464	417	384	421.667	40.2036	145	168	183	165.333	19.1398	371	917	718	668.667	276.323	-1.8212	-0.650361	-2.1773	-0.147083	3.00369e-06	0.0382569	2.46882e-07	0.668139
RSc1356	ripG6, gala6	1190	852	836	2360	848	787	1021	842	1092	529.24	512	497	593	534	51.643	964	887	1557	1136	366.624	345	412	380	379	33.5112	799	992	951	914	101.681	-1.11089	0.18248	-1.60873	-0.291996	0.0336443	0.744833	0.00339117	0.597498
RSc1357	ripG7, gala7	2516	630	468	4650	640	580	632	495	1326.38	1506.41	514	417	493	474.667	51.0327	876	1175	2679	1576.67	966.284	374	440	399	404.333	33.3217	637	783	627	682.333	87.3232	-1.57813	0.376529	-1.81365	-1.0067	0.159077	0.742175	0.109171	0.369438
RSc1358	aceA	145731	118870	59313	67984	109216	87625	130530	106509	103222	29898.2	18728	17475	20111	18771.3	1318.53	49053	61577	38370	49666.7	11615.7	18255	18587	18384	18408.7	167.369	97160	227888	316242	213763	110222	-2.50055	-0.939124	-2.53173	1.00966	9.19789e-07	0.0164357	7.85036e-07	0.00475133
RSc1359		3171	2075	1864	1602	2976	1923	1841	1846	2162.25	579.491	900	869	961	910	46.8081	1243	1031	579	951	339.152	856	840	807	834.333	24.9867	1747	1600	1277	1541.33	240.429	-1.29715	-1.08315	-1.42585	-0.470594	0.00033642	0.00187882	0.000124158	0.154809
RSc1360		778	977	494	355	560	167	1063	885	659.875	316.471	429	338	393	386.667	45.8294	464	426	439	443	19.3132	420	455	491	455.333	35.5012	202	1059	991	750.667	476.374	-0.780184	-0.407608	-0.549336	0.157207	0.211598	0.533954	0.387954	0.819706
RSc1361		226	569	79	59	160	14	654	448	276.125	247.506	109	86	118	104.333	16.5025	97	93	138	109.333	24.9065	163	183	202	182.667	19.5021	17	677	517	403.667	344.287	-1.40651	-1.14031	-0.599735	0.505823	0.296757	0.399472	0.667278	0.702909
RSc1362		1528	8275	2701	2383	4808	3655	9231	5384	4745.62	2784.95	2018	1940	2208	2055.33	137.845	2240	2473	1339	2017.33	598.894	1417	1835	1555	1602.33	212.982	3816	12624	13383	9941	5317.96	-1.26061	-1.13623	-1.62525	1.00596	0.0723509	0.10343	0.0238091	0.107073
RSc1363	aceB	9353	17868	9804	8083	21040	15404	20624	16915	14886.4	5165.76	5432	4708	5222	5120.67	372.485	9175	12491	6224	9296.67	3135.27	6818	8901	6941	7553.33	1168.73	18330	39553	44206	34029.7	13793.9	-1.60278	-0.594803	-1.04839	1.13693	0.00156602	0.206579	0.0279869	0.00820386
RSc1364		1025	1485	785	502	1136	1660	2437	1868	1362.25	627.098	1352	1200	1359	1303.67	89.8462	886	769	736	797	78.8226	1659	1799	1800	1752.67	81.1193	1753	2894	2871	2506	652.219	-0.10752	-0.645182	0.314724	0.859411	0.857123	0.21527	0.554034	0.069737
RSc1365		594	279	796	521	248	67	313	428	405.75	228.603	1055	1008	1178	1080.33	87.7857	587	443	465	498.333	77.5715	620	610	676	635.333	35.5715	85	337	348	256.667	148.769	1.41464	0.474315	0.646126	-0.669233	0.0215308	0.489502	0.324164	0.343612
RSc1366		3108	3426	2019	1652	2152	5286	5761	6027	3678.88	1773.47	1284	1164	1269	1239	65.3835	736	511	785	677.333	146.118	2190	2880	2627	2565.67	349.065	7830	8018	6022	7290	1102.14	-1.61369	-2.29534	-0.571322	1.00275	0.00526195	0.00026985	0.301691	0.0429117
RSc1367		1331	814	1191	1165	920	22	638	1072	894.125	417.013	1730	1878	2134	1914	204.392	776	972	854	867.333	98.6779	552	576	699	609	78.8606	25	655	634	438	357.823	1.08326	0.114694	-0.573103	-1.08407	0.268266	0.926551	0.619008	0.327666
RSc1368		1294	715	1451	1143	832	160	492	712	849.875	428.626	1375	1355	1556	1428.67	110.726	958	1104	799	953.667	152.546	819	865	856	846.667	24.379	181	622	633	478.667	257.846	0.73134	0.311954	-0.0267342	-0.853026	0.226863	0.645953	0.972422	0.19332
RSc1369		1915	1372	2282	1731	1152	548	1062	1191	1406.62	547.524	1957	1990	2112	2019.67	81.6476	1472	1776	1324	1524	230.443	1867	1756	1833	1818.67	56.8712	526	1064	1207	932.333	359.085	0.501343	0.258014	0.345543	-0.604266	0.206085	0.551547	0.404459	0.147809
RSc1370	lplT	2949	2582	3969	3182	1344	1565	2783	3178	2694	868.55	4603	4384	5210	4732.33	427.919	3126	2717	3342	3061.67	317.428	3203	3319	3836	3452.67	337.005	1631	3190	3348	2723	948.994	0.789223	0.346756	0.331213	0.00794532	0.0146076	0.306443	0.331636	0.9849
RSc1371	alr	8118	8653	8447	9418	6472	5954	7605	8643	7913.75	1176.05	7840	7105	8126	7690.33	526.698	6324	8133	6830	7095.67	933.303	7100	7288	7788	7392	355.595	5851	8591	9814	8085.33	2029.31	-0.0890278	-0.0343101	-0.150107	0.0105632	0.708901	0.894576	0.510696	0.968021
RSc1372	radA	3759	1963	3377	3528	2240	1562	1876	3011	2664.5	851.958	3952	3666	4345	3987.67	340.902	3113	3368	3126	3202.33	143.619	4012	4030	4223	4088.33	116.972	1541	2330	2648	2173	569.955	0.5477	0.406314	0.58135	-0.300955	0.0755311	0.196556	0.0587135	0.372176
RSc1373	dsbB	2266	1572	2119	2065	1144	922	759	1250	1512.12	581.322	1930	2211	2476	2205.67	273.039	1623	1237	1321	1393.67	203.001	1541	1575	1621	1579	40.1497	1067	893	788	916	140.915	0.506575	0.0203902	0.0210278	-0.690437	0.212387	0.968439	0.967778	0.106421
RSc1374		1447	976	1358	1466	944	411	532	996	1016.25	398.692	1550	1692	1905	1715.67	178.679	1341	1334	1218	1297.67	69.0821	992	1072	1098	1054	55.2449	468	569	547	528	53.1131	0.719146	0.488692	0.0122197	-0.93727	0.0841509	0.255699	0.982233	0.0389832
RSc1375		726	359	362	242	168	112	211	247	303.375	191.077	470	480	456	468.667	12.0554	366	401	310	359	45.9021	485	514	442	480.333	36.2261	98	196	279	191	90.6035	0.638504	0.414267	0.665572	-0.653808	0.225353	0.457651	0.204114	0.24858
RSc1376		1366	1328	1416	810	800	573	1412	1585	1161.25	373.589	2244	2028	2207	2159.67	115.518	1411	1754	1546	1570.33	172.79	1679	1730	1807	1738.67	64.4386	598	1705	1930	1411	713.01	0.886264	0.59774	0.567979	0.267655	0.00681649	0.0690827	0.0847584	0.451751
RSc1377		1119	2473	4351	2248	2624	574	2182	3001	2321.5	1147.65	2052	2130	2283	2155	117.512	2403	2819	910	2044	1003.86	1022	1419	1182	1207.67	199.741	650	2899	3638	2395.67	1556.29	-0.129346	-0.072692	-0.972622	0.00337982	0.868014	0.927418	0.150877	0.996758
RSc1378		888	1393	2507	1195	2392	305	1240	1535	1431.88	731.774	1046	931	1075	1017.33	76.1599	1571	1730	531	1277.33	651.215	794	1080	839	904.333	153.787	342	1543	2120	1335	907.066	-0.525444	-0.0636107	-0.700782	-0.152871	0.479883	0.939374	0.335581	0.851212
RSc1379		1894	3020	4014	1962	4368	1310	2170	2617	2669.38	1070.24	1410	1250	1450	1370	105.83	2604	2894	999	2165.67	1020.71	1153	1704	1457	1438	275.991	1490	2650	3372	2504	949.457	-1.0074	-0.21004	-0.944435	-0.122391	0.0387831	0.69129	0.0519205	0.823833
RSc1380		4633	5736	5296	3007	8600	6695	5729	6356	5756.5	1619.56	3161	2907	3262	3110	182.913	5336	5663	3138	4712.33	1373.18	3900	4657	5367	4641.33	733.625	7162	6210	6824	6732	482.622	-0.95154	-0.20073	-0.380922	0.223086	0.0153381	0.631881	0.331675	0.581234
RSc1381		1189	1248	1780	1049	1568	1659	1452	1659	1450.5	261.838	788	747	865	800	59.9083	1208	1425	673	1102	387.044	752	955	1122	943	185.292	1555	1749	1986	1763.33	215.857	-0.910852	-0.301753	-0.680326	0.272996	0.001787	0.285528	0.0157095	0.322452
RSc1382		688	763	1406	931	1096	1002	963	1165	1001.75	227.062	615	544	621	593.333	42.8291	826	961	456	747.667	261.454	604	774	839	739	121.347	1002	1296	1449	1249	227.176	-0.806582	-0.32659	-0.496984	0.302133	0.0106211	0.299414	0.107953	0.322997
RSc1383		474	600	672	506	656	276	481	577	530.25	127.491	389	409	465	421	39.3954	468	539	288	431.667	129.384	319	372	407	366	44.3058	269	628	857	584.667	296.385	-0.374995	-0.187457	-0.582232	0.100527	0.308492	0.635082	0.107886	0.805235
RSc1384		419	485	625	449	312	159	381	485	414.375	137.514	305	270	360	311.667	45.3689	426	448	266	380	99.3378	338	370	408	372	35.0428	142	402	605	383	232.084	-0.438133	0.00709613	-0.183167	-0.143307	0.332526	0.989506	0.707664	0.774929
RSc1385		1212	2251	2762	1986	1736	510	2619	1657	1841.62	742.075	2468	2189	2643	2433.33	228.977	1913	1849	1276	1679.33	350.76	1757	1889	1748	1798	78.9367	505	1980	1718	1401	786.939	0.371714	-0.00186039	-0.0668426	-0.433278	0.493681	0.997702	0.917161	0.437021
RSc1386	hlk1	376	262	246	298	200	91	174	200	230.875	85.7495	316	302	341	319.667	19.7569	264	326	440	343.333	89.2711	257	250	323	276.667	40.2782	131	177	162	156.667	23.4592	0.437492	0.733981	0.224385	-0.55276	0.297006	0.0677003	0.624962	0.205495
RSc1387	folE	6387	6103	5225	6112	5776	5435	6097	6757	5986.5	496.264	3870	3496	4326	3897.33	415.675	4883	5432	4197	4837.33	618.765	4482	4338	4260	4360	112.623	5145	5817	4854	5272	493.902	-0.674376	-0.194422	-0.512645	-0.184169	0.000484082	0.295512	0.00573578	0.324385
RSc1388		2892	1013	659	457	656	942	777	617	1001.62	784.589	1358	1200	1441	1333	122.43	856	928	734	839.333	98.068	1957	1812	2002	1923.67	99.2891	728	488	542	586	125.905	0.40413	-0.0952025	0.93187	-0.701798	0.51481	0.895394	0.0958589	0.258834
RSc1389		645	614	352	215	480	344	442	409	437.625	142.631	618	559	704	627	72.9178	465	552	488	501.667	45.0814	1010	957	939	968.667	36.9098	262	290	360	304	50.4777	0.47956	0.333388	1.10774	-0.520084	0.158249	0.345635	0.00106203	0.146522
RSc1390	dapE	2113	2186	1385	915	1608	2284	1840	1728	1757.38	457.6	2645	2316	2728	2563	217.897	1836	2750	2291	2292.33	457.001	5369	5156	4368	4964.33	527.307	1762	1340	1559	1553.67	211.051	0.489295	0.500845	1.44225	-0.16407	0.148354	0.138667	4.39626e-05	0.675542
RSc1391		662	1601	556	290	752	656	798	716	753.875	376.708	1154	960	1194	1102.67	125.161	814	1310	1114	1079.33	249.811	2554	2583	2166	2434.33	232.835	561	729	881	723.667	160.067	0.491969	0.63673	1.63443	-0.0805927	0.332512	0.196495	0.000774567	0.897101
RSc1392		1507	2340	1000	519	1432	1989	1299	1585	1458.88	560.083	2841	2535	3038	2804.67	253.461	2102	2660	2747	2503	349.99	4958	4986	4449	4797.67	302.279	1857	1558	1920	1778.33	193.397	0.878543	0.896468	1.65191	0.282019	0.0535483	0.0485415	0.000379881	0.585523
RSc1393	dapD	5732	5445	3515	2556	3528	6441	3124	4229	4321.25	1393.03	11573	10428	12003	11334.7	814.1	6299	6457	7184	6646.67	472.002	15454	14899	13882	14745	797.235	5842	3549	3833	4408	1249.97	1.32946	0.741379	1.70689	0.0536107	0.000722114	0.0554867	3.31959e-05	0.914326
RSc1394	dapC	3889	2666	2287	1570	1808	2355	2321	3176	2509	742.14	5563	4529	5572	5221.33	599.595	2319	3035	3257	2870.33	490.201	7596	7629	7791	7672	104.37	2381	3561	3814	3252	764.842	1.02885	0.350445	1.58241	0.375625	0.000182404	0.195912	2.96413e-07	0.163125
RSc1395		481	251	621	598	416	181	458	594	450	163.018	516	505	586	535.667	43.9356	340	265	328	311	40.2865	320	305	327	317.333	11.2398	212	525	554	430.333	189.637	0.225112	-0.375586	-0.532201	-0.0857452	0.633109	0.413918	0.234957	0.869218
RSc1396		604	290	612	463	192	367	399	427	419.25	143.799	449	450	525	474.667	43.5928	334	330	359	341	15.7162	405	430	404	413	14.7309	343	414	377	378	35.5106	0.155153	-0.140744	-0.0480692	-0.127027	0.686734	0.721383	0.910083	0.750027
RSc1397	zipA	3509	3010	3068	2075	2584	2417	2057	2172	2611.5	534.489	3737	3461	3950	3716	245.175	2516	2871	2801	2729.33	188.038	4383	4583	4073	4346.33	256.97	2427	1745	1835	2002.33	370.515	0.465146	0.196709	0.688175	-0.35145	0.0557342	0.454247	0.00475261	0.170404
RSc1398	ligA	3184	1976	3469	2259	2048	1782	1754	2009	2310.12	651.205	4595	4349	4759	4567.67	206.362	2859	3355	3331	3181.67	279.695	5030	5114	5239	5127.67	105.168	1700	1460	1647	1602.33	126.081	0.953865	0.608868	1.1159	-0.497797	0.000185068	0.0131241	2.34932e-05	0.0541714
RSc1399	def	991	1078	1213	919	896	1646	1691	1517	1243.88	328.459	1657	1662	1767	1695.33	62.1155	1180	1152	1021	1117.67	84.8783	1857	1891	1845	1864.33	23.8607	1542	1511	1398	1483.67	75.7914	0.397006	-0.0354124	0.52889	0.26096	0.185793	0.925874	0.0726355	0.406536
RSc1400		682	508	590	481	264	447	596	645	526.625	133.483	727	678	736	713.667	31.2143	577	477	480	511.333	56.8888	573	554	554	560.333	10.9697	459	563	457	493	60.63	0.41454	0.106302	0.0613714	-0.0732862	0.108271	0.722608	0.845	0.814143
RSc1401		3952	3749	3928	2513	2832	3811	4532	3944	3657.62	657.919	5657	5218	5893	5589.33	342.55	4166	6472	4446	5028	1258.35	10376	9939	8941	9752	735.549	3161	2834	3397	3130.67	282.723	0.573684	0.583623	1.37446	-0.206922	0.00579428	0.00503297	5.1292e-08	0.354339
RSc1402	glnD	3921	3800	3112	2194	2304	2818	3103	2965	3027.12	618.051	5959	5230	6214	5801	510.673	3312	4040	4147	3833	454.36	5929	6011	6476	6138.67	295.002	3090	2986	3568	3214.67	310.383	0.899647	0.482862	0.978448	0.100222	5.71247e-05	0.0217671	1.79282e-05	0.678467
RSc1403	map	6303	7226	4150	3776	3440	5998	5835	6528	5407	1414.72	7848	6892	7860	7533.33	555.443	5287	5645	6746	5892.67	760.378	7675	8019	8749	8147.67	548.439	7863	7826	8147	7945.33	175.626	0.433036	0.264275	0.541525	0.563274	0.147119	0.400928	0.0664058	0.0557734
RSc1404	rpsB	18923	13435	18525	12043	14088	29864	23375	26047	19537.5	6416.99	47111	41653	45765	44843	2843.41	25243	19583	24751	23192.3	3135.44	37019	37163	44760	39647.3	4428.28	26491	27113	25111	26238.3	1024.64	1.14903	0.380267	0.965457	0.429845	0.00144816	0.310003	0.00681649	0.244799
RSc1405	tsf	14027	9458	8127	5282	10024	16026	7186	9368	9937.25	3522.94	28983	27956	31101	29346.7	1603.73	18688	20499	19385	19524	913.466	33978	30497	31042	31839	1872.36	12375	6799	7826	9000	2967.6	1.49924	1.08549	1.6144	-0.115121	0.000425675	0.00898466	0.000177208	0.823704
RSc1406	pyrH	2858	2871	3178	2593	2200	2194	1557	1830	2410.12	559.503	2934	2826	3147	2969	163.337	2186	2021	1945	2050.67	123.208	3917	3866	3476	3753	241.241	2044	2030	2151	2075	66.1891	0.248857	-0.111968	0.584001	-0.215367	0.39872	0.734088	0.034	0.485451
RSc1407	frr	11102	19634	12088	10060	16712	29049	25204	21885	18216.8	6954.98	11480	10400	11547	11142.3	643.752	11635	11380	12838	11951	778.674	12981	12501	12128	12536.7	427.617	29771	29193	28414	29126	680.977	-0.780345	-0.498385	-0.613668	0.661698	0.101103	0.301237	0.198403	0.135247
RSc1408	uppS	11286	17407	17878	14633	14776	25953	24011	21025	18371.1	4994.37	9683	8580	9569	9277.33	606.592	11810	12478	12240	12176	338.568	10229	10064	9817	10036.7	207.356	27245	26311	26288	26614.7	546.006	-1.04901	-0.481547	-0.939228	0.52746	0.00468087	0.178544	0.0103068	0.117967
RSc1409	cdsA	7261	5747	9039	8684	5736	5035	4175	4836	6314.12	1812.28	4403	4473	4963	4613	305.123	5176	4344	4239	4586.33	513.358	3226	3117	2985	3109.33	120.683	5390	5505	5797	5564	209.817	-0.504538	-0.340315	-1.07654	-0.183008	0.124984	0.308997	0.0018842	0.608515
RSc1410	dxr	5010	3369	7025	5541	3096	2822	3195	4158	4277	1473.95	3651	3662	4241	3851.33	337.506	4341	4418	4165	4308	129.688	2824	3036	2875	2911.67	110.654	2696	4098	4171	3655	831.32	-0.18401	0.152322	-0.590462	-0.230148	0.600789	0.662551	0.0684033	0.50249
RSc1411		5386	4809	4736	3215	2848	4394	5125	5920	4554.12	1049.58	5009	4904	5360	5091	238.803	3923	3981	4398	4100.67	259.126	4943	5073	5576	5197.33	334.315	4929	6312	6410	5883.67	828.216	0.131597	-0.000323559	0.156109	0.377737	0.590025	0.999084	0.514017	0.0833201
RSc1412		22163	24580	17350	12290	16328	26893	19247	21972	20102.9	4743.26	34443	31880	34272	33531.7	1432.94	20322	25069	22734	22708.3	2373.6	44362	46718	47398	46159.3	1593.24	28502	21708	21572	23927.3	3962.36	0.683943	0.293842	1.13917	0.268592	0.0268374	0.372302	0.000340762	0.419677
RSc1413		6802	7519	6207	3924	5144	8806	6529	6545	6434.5	1462.68	8570	7853	8677	8366.67	448.054	6452	8008	7334	7264.67	780.314	15538	16373	14174	15361.7	1110.05	8970	5960	6437	7122.33	1617.8	0.324284	0.294086	1.19685	0.171086	0.313064	0.367036	0.000169824	0.624687
RSc1414	lpxD	5780	7044	8170	5145	5440	7004	4906	5553	6130.25	1143.98	9870	8908	10634	9804	864.891	8567	9282	8884	8911	358.264	12923	13323	11077	12441	1198.07	6887	4943	5591	5807	989.836	0.621454	0.660269	0.964037	-0.0596708	0.0164115	0.0108919	0.000310952	0.852472
RSc1415	fabZ	3247	4233	4185	2271	3104	4595	2293	2465	3299.12	936.717	6502	5845	6629	6325.33	420.8	5442	5891	4769	5367.33	564.714	7927	7740	6837	7501.33	582.878	4839	2445	2874	3386	1276.49	0.874156	0.804453	1.1178	0.0689009	0.0198987	0.0322534	0.0030749	0.885304
RSc1416	lpxA	4055	2707	4499	2827	2472	3373	2054	2409	3049.5	855.095	6818	6147	6927	6630.67	422.398	5760	5899	4525	5394.67	756.353	7801	7878	7327	7668.67	298.386	3255	2017	2574	2615.33	620.034	1.07759	0.944145	1.28405	-0.186099	0.00048549	0.00193671	5.64456e-05	0.592908
RSc1417	lpxB	2423	1286	2683	1637	880	687	695	1102	1424.12	767.345	3332	3361	3775	3489.33	247.819	2462	2551	2333	2448.67	109.61	2695	2664	2985	2781.33	177.06	522	699	917	712.667	197.854	1.28289	0.944445	0.951794	-0.979994	0.00528258	0.0399169	0.0383244	0.0541346
RSc1418	rnhB	801	624	1004	534	304	418	529	695	613.625	220.994	1330	1300	1452	1360.67	80.5067	881	868	885	878	8.88819	1098	1115	1249	1154	82.7103	304	403	526	411	111.216	1.13659	0.681245	0.894345	-0.561208	0.000353905	0.0277842	0.00400491	0.0897307
RSc1419		676	396	761	434	296	283	312	464	452.75	177.986	1214	1085	1244	1181	84.4808	601	630	579	603.333	25.5799	917	885	981	927.667	48.8808	235	192	276	234.333	42.004	1.36959	0.573679	1.01789	-0.90785	6.18601e-05	0.0787158	0.00188478	0.0108268
RSc1420		2431	2262	2322	1256	1288	3041	2405	2514	2189.88	614.358	4852	4622	4941	4805	164.612	2609	2640	2340	2529.67	164.986	4813	5227	5521	5187	355.691	3523	3038	2968	3176.33	302.255	1.0916	0.33503	1.19536	0.557774	0.000681992	0.310523	0.000240595	0.0780224
RSc1421	ppsA	44703	32834	21398	20861	21816	32285	29633	30800	29291.2	8023.9	34819	33130	36697	34882	1784.33	20980	23483	26135	23532.7	2577.86	46328	46345	53386	48686.3	4070.04	36231	33257	33159	34215.7	1746.02	0.21111	-0.174576	0.687158	0.24289	0.50653	0.599423	0.0169091	0.434189
RSc1422		1338	838	1240	1337	1224	702	1134	1146	1119.88	231.439	816	773	891	826.667	59.7188	683	593	799	691.667	103.273	748	800	755	767.667	28.2194	657	1395	1293	1115	399.905	-0.479913	-0.548121	-0.590002	-0.034504	0.0903686	0.0535799	0.0380416	0.920022
RSc1423		5211	3372	4029	4304	4240	5954	4472	3783	4420.62	818.042	2721	2417	2854	2664	224.007	2816	3063	2314	2731	381.666	2550	2794	2695	2679.67	122.721	7004	5097	4460	5520.33	1323.78	-0.795908	-0.594613	-0.790715	0.336816	0.0108498	0.0524364	0.0113371	0.259563
RSc1424	smpB	2364	872	947	586	520	2038	1815	2257	1424.88	770.812	2014	2007	2123	2048	65.0461	1265	1046	1084	1131.67	117.023	1928	1951	2262	2047	186.55	2303	2486	2270	2353	116.357	0.504897	-0.177363	0.497725	0.755349	0.377892	0.789682	0.38535	0.166052
RSc1425		1507	1002	926	973	768	880	769	889	964.25	235.111	1050	1090	1159	1099.67	55.1392	795	791	856	814	36.428	698	716	812	742	61.2862	1072	1048	1015	1045	28.6182	0.149194	-0.106541	-0.424469	0.130861	0.589629	0.71214	0.100505	0.640465
RSc1426		1147	515	535	648	408	170	234	393	506.25	302.66	745	919	944	869.333	108.399	554	591	567	570.667	18.7705	475	401	484	453.333	45.5448	142	366	333	280.333	120.931	0.764084	0.329698	-0.179598	-0.865145	0.169748	0.597498	0.791518	0.15371
RSc1427		2571	4084	2283	1908	1624	4722	9622	6923	4217.12	2811.05	5632	5109	5637	5459.33	303.408	3249	3773	4499	3840.33	627.714	4554	5194	5519	5089	490.994	6099	10891	9491	8827	2464.04	0.346127	0.0243456	0.238311	1.06155	0.613815	0.975527	0.738911	0.0758585
RSc1428		512	495	399	307	152	306	618	652	430.125	170.85	848	864	923	878.333	39.5011	349	368	465	394	62.2174	682	768	867	772.333	92.5761	361	1045	894	766.667	359.339	1.01874	0.0489001	0.825967	0.82206	0.0156604	0.929375	0.0506658	0.0519279
RSc1429	guaB	8808	8278	4151	3880	7904	8236	6402	8922	7072.62	2039.18	16157	13969	15900	15342	1195.98	8010	9726	10448	9394.67	1252.32	16259	15279	15754	15764	490.077	8294	6256	6517	7022.33	1109	1.0627	0.536944	1.09892	0.00734107	0.00344159	0.144465	0.00254793	0.987462
RSc1430		2186	2755	1162	1071	1776	1674	3912	2833	2171.12	959.294	2330	2359	2662	2450.33	183.881	1336	1595	1601	1510.67	151.296	3134	2978	2935	3015.67	104.711	1479	2346	2947	2257.33	738.006	0.144629	-0.374487	0.441765	0.0470468	0.774114	0.424435	0.314097	0.931023
RSc1431	guaA	7734	7127	3168	2977	4272	6249	6142	5437	5388.25	1765.82	8306	7822	9073	8400.33	630.812	5024	6054	5856	5644.67	546.554	11728	10991	10493	11070.7	621.342	5131	3969	4266	4455.33	603.694	0.593745	0.197753	0.990601	-0.250896	0.104354	0.634531	0.00622588	0.546764
RSc1432		2347	4242	1429	1038	3664	3929	3703	3550	2987.75	1218.07	2082	2256	2397	2245	157.788	2212	1709	1680	1867	299.13	1726	1689	1672	1695.67	27.6104	4272	4117	3407	3932	461.221	-0.478933	-0.574228	-0.888258	0.390656	0.401642	0.308316	0.111472	0.482555
RSc1433		2403	2708	1920	1324	3832	5097	5077	4738	3387.38	1494.79	2187	2351	2468	2335.33	141.154	2451	2036	1797	2094.67	330.923	2056	2060	1943	2019.67	66.4254	5476	5720	4563	5253	609.884	-0.596633	-0.587036	-0.811047	0.629087	0.272544	0.281008	0.133065	0.213257
RSc1440	pcaQ	1158	617	658	411	624	337	630	525	620	246.057	557	530	546	544.333	13.5769	525	552	465	514	44.5309	510	532	533	525	13	324	627	695	548.667	197.515	-0.198408	-0.1152	-0.257436	-0.175999	0.600975	0.771974	0.484622	0.64548
RSc1441	pcaH	1545	1939	2188	1429	2912	2548	2904	2401	2233.25	566.563	1316	1212	1296	1274.67	55.1845	1750	2158	1169	1692.33	497.015	1738	2019	1760	1839	156.272	2388	2124	2360	2290.67	145.015	-0.866137	-0.307642	-0.343771	0.036351	0.0135298	0.385833	0.327705	0.930275
RSc1442	pcaG	1497	1398	1730	1201	2072	1733	1923	1625	1647.38	281.574	986	805	931	907.333	92.7919	1415	1743	948	1368.67	399.52	1076	1275	1115	1155.33	105.453	1546	1310	1425	1427	118.013	-0.914329	-0.169618	-0.570522	-0.198372	0.00122266	0.556609	0.0338371	0.483431
RSc1443		1709	782	1462	1511	800	385	1302	1348	1162.38	454.246	656	686	778	706.667	63.5715	950	920	731	867	118.731	713	725	784	740.667	38.0044	378	1278	1376	1010.67	550.092	-0.731263	-0.270289	-0.667076	-0.22294	0.128929	0.601599	0.166052	0.669659
RSc1444		1736	1676	1965	2077	976	930	3988	3635	2122.88	1126.3	1803	1522	1781	1702	156.272	1105	1578	1395	1359.33	238.509	1956	2274	2221	2150.33	170.371	1004	6288	6618	4636.67	3150.31	-0.328205	-0.477895	0.00444417	1.09316	0.610847	0.441587	0.995375	0.043414
RSc1445		558	215	447	415	152	40	124	198	268.625	181.907	349	324	378	350.333	27.0247	261	227	230	239.333	18.8237	227	235	286	249.333	32.0052	42	145	109	98.6667	52.2717	0.37789	0.00419743	-0.116788	-1.44999	0.646376	0.996651	0.900398	0.0771383
RSc1446	hipA	1389	1161	1508	1138	800	222	976	819	1001.62	402.306	893	781	942	872	82.5288	822	1133	1125	1026.67	177.292	1057	1153	1186	1132	67.0149	232	960	908	700	406.133	-0.216454	0.200202	0.156947	-0.544599	0.727826	0.743893	0.801479	0.343487
RSc1447		744	426	680	597	432	261	597	545	535.25	155.866	513	452	558	507.667	53.2009	488	662	723	624.333	121.944	795	768	741	768	27	252	605	472	443	178.278	-0.0993363	0.385494	0.49757	-0.282508	0.792684	0.227756	0.111977	0.409758
RSc1448		1911	3175	1037	692	3000	1868	4090	3267	2380	1186.98	1433	1138	1342	1304.33	151.064	1222	1458	1008	1229.33	225.09	4693	5259	4717	4889.67	320.077	1820	3418	3475	2904.33	939.493	-0.908894	-0.832541	0.993716	0.26354	0.134914	0.170376	0.0697086	0.679938
RSc1449		1000	1247	1272	821	640	758	2434	1954	1265.75	627.545	1359	1269	1423	1350.33	77.3649	1040	1015	1449	1168	243.674	1203	1199	1259	1220.33	33.546	952	2959	2749	2220	1103.13	0.084357	0.0679173	-0.0656501	0.797948	0.881712	0.906139	0.9097	0.0747221
RSc1450		1392	2059	1347	843	1344	1569	1994	1837	1548.12	404.859	2522	2439	2798	2586.33	187.948	1544	1819	1793	1718.67	151.823	2162	2211	2374	2249	110.991	1796	2382	2244	2140.67	306.361	0.695538	0.283902	0.490336	0.461559	0.0152594	0.349125	0.0893524	0.111121
RSc1451		803	904	1197	716	632	626	989	977	855.5	198.709	2082	1967	2387	2145.33	217.045	1229	1245	1220	1231.33	12.6623	1623	1752	1584	1653	87.9261	765	1043	1073	960.333	169.827	1.29617	0.672898	0.918619	0.173257	6.49391e-08	0.000872442	1.82161e-05	0.412248
RSc1452	ldcA	828	581	1215	614	376	194	467	559	604.25	308.222	1459	1476	1719	1551.33	145.452	863	928	873	888	35	1346	1284	1218	1282.67	64.0104	153	483	515	383.667	200.403	1.35823	0.728818	1.08278	-0.661105	0.00430239	0.131855	0.0225565	0.208325
RSc1453		3130	4250	1479	1112	1968	3982	3348	3862	2891.38	1210.46	5834	4976	5827	5545.67	493.358	2716	3359	4207	3427.33	747.845	7729	7699	8133	7853.67	242.374	4759	4980	4947	4895.33	119.215	0.886172	0.382541	1.38511	0.758505	0.064977	0.4663	0.00381622	0.117609
RSc1454		1312	1322	951	946	1688	3132	3617	2779	1968.38	1051.3	325	302	331	319.333	15.308	963	688	702	784.333	154.888	337	315	323	325	11.1355	2861	2964	2769	2864.67	97.5517	-2.68145	-1.21373	-2.65978	0.53635	0.000142694	0.0430931	0.000153695	0.344092
RSc1455		2235	1864	2324	1635	3448	1447	4190	3023	2520.75	955.258	1735	1653	1793	1727	70.342	1741	2043	1342	1708.67	351.617	2296	2537	2124	2319	207.458	1360	2843	2913	2372	877.116	-0.575177	-0.432878	-0.154867	-0.106917	0.137465	0.269019	0.718254	0.808324
RSc1456	betB	5309	4648	4508	4346	6560	3826	5492	5587	5034.5	868.344	2749	2493	2890	2710.67	201.257	3837	3914	3318	3689.67	324.167	2989	3146	3191	3108.67	106.049	4264	5523	5389	5058.67	691.455	-0.942081	-0.327816	-0.747991	-0.00264143	7.61924e-05	0.126535	0.000925204	0.992044
RSc1457		1015	448	691	498	384	456	711	639	605.25	205.297	578	653	641	624	40.2865	451	462	391	434.667	38.2143	713	728	807	749.333	50.5008	472	769	719	653.333	159.017	0.0349308	-0.32171	0.290698	0.123962	0.917839	0.256723	0.292304	0.686068
RSc1458		1766	1968	1737	1467	1832	847	2437	1813	1733.38	451.014	595	558	661	604.667	52.176	793	1059	670	840.667	198.832	1049	1055	1021	1041.67	18.1475	897	2000	2099	1665.33	667.235	-1.55201	-0.916996	-0.769238	-0.0808304	2.32483e-05	0.00458354	0.0154768	0.822921
RSc1459		3161	3288	3116	2479	3920	1685	3003	3382	3004.25	667.102	2172	2030	2321	2174.33	145.514	2435	2968	1661	2354.67	657.193	3257	3650	3267	3391.33	224.068	1589	2707	2239	2178.33	561.464	-0.506892	-0.238931	0.130463	-0.476924	0.0630919	0.398153	0.658989	0.0800231
RSc1460		712	687	905	636	760	499	696	641	692	115.524	745	674	745	721.333	40.9919	1300	1497	861	1219.33	325.583	812	930	897	879.667	60.8797	464	537	492	497.667	36.8284	0.0200516	0.929911	0.30044	-0.468774	0.937856	2.39727e-05	0.14654	0.0287691
RSc1461		438	274	412	276	216	221	612	650	387.375	171.091	774	643	807	741.333	86.7429	378	396	425	399.667	23.7136	531	513	586	543.333	38.0307	257	656	612	508.333	218.77	0.93133	0.222865	0.482008	0.394657	0.015566	0.613813	0.226734	0.333383
RSc1462		684	943	1002	684	376	561	887	877	751.75	213.787	580	591	630	600.333	26.2742	677	645	596	639.333	40.7962	376	441	435	417.333	35.9212	817	1186	692	898.333	256.847	-0.35148	-0.0903613	-0.882876	0.272598	0.277279	0.804325	0.00711238	0.394978
RSc1463		1256	1069	830	666	856	1033	1257	1138	1013.12	212.567	547	550	621	572.667	41.8848	789	918	642	783	138.098	836	796	771	801	32.7872	824	955	994	924.333	89.0524	-0.862507	-0.249472	-0.38077	-0.127975	0.000691951	0.306807	0.111166	0.62524
RSc1464	coxG	520	509	462	401	488	362	1146	911	599.875	277.064	223	217	218	219.333	3.21455	237	343	177	252.333	84.0555	633	617	538	596	50.8626	297	821	874	664	318.934	-1.46602	-1.11703	-0.0300713	0.127112	0.00232234	0.0157665	0.954679	0.800693
RSc1465	coxE	306	290	285	288	216	161	280	389	276.875	66.4668	86	97	114	99	14.1067	125	168	90	127.667	39.0683	180	200	216	198.667	18.037	136	261	291	229.333	82.2091	-1.51527	-0.994977	-0.514626	-0.287949	1.50343e-05	0.0014442	0.0810628	0.341652
RSc1466		533	726	698	600	824	341	554	685	620.125	147.999	175	161	204	180	21.9317	485	506	188	393	177.845	122	217	208	182.333	52.4436	228	473	533	411.333	161.581	-1.83598	-0.567828	-1.82391	-0.63039	5.99405e-05	0.148303	6.43058e-05	0.108271
RSc1467		1317	1553	1647	1439	2952	1188	2492	2134	1840.25	624.172	398	385	474	419	48.0729	1122	1461	547	1043.33	462.05	283	423	410	372	77.3499	629	1621	1819	1356.33	637.622	-2.18845	-0.731013	-2.36539	-0.490309	3.55098e-05	0.0977804	1.44524e-05	0.271048
RSc1468		4793	6794	4963	4425	13392	8657	13170	9654	8231	3630.94	1650	1476	1721	1615.67	126.057	4454	6150	2139	4247.67	2013.44	1162	1562	1501	1408.33	215.5	4580	7907	6881	6456	1703.73	-2.41401	-0.882641	-2.61835	-0.389786	0.000137067	0.10158	5.83964e-05	0.488005
RSc1469		1672	3302	1405	1201	3648	2764	7352	4466	3226.25	2028.03	555	489	535	526.333	33.8428	1157	1688	813	1219.33	440.818	485	633	535	551	75.2861	1588	3413	3131	2710.67	982.429	-2.6535	-1.29539	-2.5946	-0.277801	0.000553058	0.0548897	0.0006756	0.700365
RSc1471	creA	1582	1709	1100	749	1120	1530	1044	845	1209.88	355.224	890	756	790	812	69.6563	790	937	509	745.333	217.468	1409	1610	1515	1511.33	100.55	1564	1111	854	1176.33	359.481	-0.630927	-0.605867	0.257585	-0.0131555	0.117927	0.133504	0.537237	0.978841
RSc1472		1635	2332	2269	1518	1952	837	2092	1615	1781.25	489.443	1171	1075	1282	1176	103.591	1248	1364	908	1173.33	236.992	1279	1406	1178	1287.67	114.247	878	1713	1452	1347.67	427.165	-0.635214	-0.477839	-0.506317	-0.417836	0.0499418	0.140023	0.117388	0.198687
RSc1473		982	1864	1072	1376	712	292	428	451	897.125	537.389	447	554	560	520.333	63.5793	569	509	455	511	57.0263	302	368	316	328.667	34.7755	275	373	335	327.667	49.4099	-0.843355	-0.702382	-1.51365	-1.47477	0.219388	0.309372	0.0316446	0.0355376
RSc1474		1373	596	322	2441	424	224	565	454	799.875	750.181	258	250	267	258.333	8.5049	463	669	1265	799	416.505	212	246	260	239.333	24.6847	203	458	418	359.667	137.143	-1.70769	0.132662	-1.8252	-1.22122	0.0809853	0.902466	0.0640363	0.204174
RSc1475	ripM	3449	821	816	6382	736	333	738	769	1755.5	2107.8	622	651	727	666.667	54.2248	1069	1509	3225	1934.33	1139.2	561	639	653	617.667	49.5715	304	826	736	622	279.048	-1.48194	0.274496	-1.59726	-1.57883	0.221106	0.82928	0.188362	0.193565
RSc1476		3386	2112	2228	2195	1952	2275	2446	1877	2308.88	470.91	958	999	1060	1005.67	51.3258	1318	1470	948	1245.33	268.48	1033	1165	1160	1119.33	74.8086	2324	2295	1942	2187	212.671	-1.24042	-0.775814	-1.09255	-0.0611515	6.18132e-06	0.00132578	3.19899e-05	0.819039
RSc1477	bioA	1069	1683	1929	1117	1224	747	2245	1655	1458.62	501.216	1896	1768	2013	1892.33	122.541	1675	2424	1202	1767	616.173	2093	2220	1884	2065.67	169.659	745	2397	2767	1969.67	1076.61	0.352553	0.402512	0.476019	0.402657	0.381724	0.308854	0.220491	0.308566
RSc1478	bioF	1158	1247	1934	1183	1504	471	1138	1220	1231.88	407.605	1243	1137	1346	1242	104.504	1467	2059	1061	1529	501.88	1521	1537	1263	1440.33	153.783	380	1067	1308	918.333	481.531	-0.0191083	0.432168	0.19367	-0.45715	0.970687	0.299049	0.674018	0.293989
RSc1479	bioD	297	359	572	291	424	10	326	287	320.75	157.857	313	259	355	309	48.1248	417	647	300	454.667	176.54	302	347	289	312.667	30.4357	12	231	317	186.667	157.259	-0.0747578	0.634081	-0.0563733	-0.833927	0.949372	0.534069	0.962718	0.438174
RSc1480		731	825	1362	1112	768	1149	2088	1636	1208.88	472.351	933	957	1036	975.333	53.8919	880	892	839	870.333	27.7909	815	827	841	827.667	13.0128	1097	1887	1643	1542.33	404.506	-0.343599	-0.335532	-0.585165	0.341722	0.392169	0.404012	0.133065	0.37606
RSc1481		3415	4000	5081	4141	3000	6057	8409	6107	5026.25	1781.46	1462	1431	1595	1496	87.1263	2132	2339	2228	2233	103.591	1170	1478	1440	1362.67	167.933	5268	6786	5998	6017.33	759.185	-1.79272	-1.04025	-1.93396	0.25667	3.63634e-05	0.00646203	1.47185e-05	0.499084
RSc1482		1432	433	571	296	224	366	412	711	555.625	385.712	1734	1477	1840	1683.67	186.661	1087	943	1016	1015.33	72.0023	1234	1190	1214	1212.67	22.0303	384	651	660	565	156.815	1.61473	1.06553	1.14094	0.0648808	0.00142526	0.0334984	0.0226787	0.921096
RSc1483		1039	634	723	360	448	612	553	918	660.875	227.891	2386	2075	2586	2349	257.501	1105	961	1062	1042.67	73.9211	1390	1373	1394	1385.67	11.1505	665	869	800	778	103.764	1.80942	0.819462	1.04742	0.257913	1.56248e-07	0.0051337	0.000466652	0.410615
RSc1495		6429	9667	8880	9724	9656	11137	24029	20171	12461.6	6180.5	1802	1731	2018	1850.33	149.48	6666	7772	5122	6520	1331.02	946	1059	981	995.333	57.8475	11284	41300	38124	30236	16489.6	-2.78994	-0.81281	-3.68773	1.23225	1.97898e-05	0.119808	7.09042e-07	0.00933702
RSc1496		1649	2995	2406	2683	1416	1235	1895	3056	2166.88	714.564	437	382	435	418	31.1929	1827	2166	947	1646.67	629.19	171	232	213	205.333	31.2143	1457	5181	5527	4055	2256.58	-2.41714	-0.295983	-3.44905	0.850342	1.49882e-05	0.536083	1.68523e-07	0.0399163
RSc1497		615	838	567	721	312	473	510	1096	641.5	242.608	141	130	124	131.667	8.62168	445	368	236	349.667	105.699	104	147	135	128.667	22.1886	516	1274	1850	1213.33	669.066	-2.31762	-0.758821	-2.3632	0.877577	3.72448e-05	0.103209	3.00726e-05	0.0391904
RSc1498		364	298	456	517	96	222	254	476	335.375	144.571	103	99	111	104.333	6.1101	216	170	158	181.333	30.6159	80	78	90	82.6667	6.4291	225	529	743	499	260.3	-1.71509	-0.748736	-2.05464	0.541545	0.00394215	0.179043	0.000932852	0.306443
RSc1499		311	272	365	421	104	215	269	395	294	103.586	72	68	70	70	2	154	128	112	131.333	21.1975	67	68	74	69.6667	3.78594	205	573	786	521.333	293.926	-2.10081	-1.02912	-2.11461	0.785321	0.000176494	0.0360679	0.000165115	0.0771167
RSc1500		169	129	213	211	88	186	271	329	199.5	76.2627	67	57	65	63	5.2915	110	90	102	100.667	10.0664	62	57	75	64.6667	9.29157	177	459	625	420.333	226.489	-1.69088	-0.837296	-1.65764	1.04188	0.000924519	0.0729707	0.00109768	0.0139123
RSc1501	mel	51455	78668	67733	66836	122008	105363	189286	122473	100478	44627	4256	3847	4450	4184.33	307.822	34842	45320	28308	36156.7	8581.86	2603	3212	2614	2809.67	348.474	102288	199910	194146	165448	54774	-4.6415	-1.37233	-5.22045	0.680299	1.61507e-08	0.00782847	3.52548e-09	0.139366
RSc1502		38096	35550	38720	38789	72816	46238	59544	53285	47879.8	13115.3	2597	2270	2664	2510.33	210.814	21498	28037	17161	22232	5475.03	1549	1987	1752	1762.67	219.195	44582	82966	75802	67783.3	20409.7	-4.31629	-1.0122	-4.83142	0.459376	1.27729e-10	0.00609441	2.7999e-11	0.177425
RSc1503		22409	11104	13379	15255	16920	6307	10329	12345	13506	4825.98	933	890	1067	963.333	92.3165	6587	7162	4984	6244.33	1128.71	657	817	856	776.667	105.453	5970	13619	14006	11198.3	4532	-3.8459	-0.986847	-4.16116	-0.297469	4.2103e-09	0.0148746	1.42973e-09	0.473684
RSc1504		30499	38575	18365	28940	16112	36541	32780	26573	28548.1	8004.88	8349	7469	8778	8198.67	667.323	9278	10315	16232	11941.7	3751.54	11614	12182	14671	12822.3	1625.99	30646	26347	23724	26905.7	3494.65	-1.86672	-1.12288	-1.22582	-0.0833787	0.000112337	0.00961456	0.00516749	0.865339
RSc1505		3878	3000	3612	5430	2144	2777	4480	3763	3635.5	1026.4	1356	1256	1362	1324.67	59.5427	1749	2316	2250	2105	310.066	1060	1132	1456	1216	210.941	2347	3796	3623	3255.33	791.381	-1.50203	-0.657361	-1.63288	-0.179879	7.23929e-05	0.0481703	2.75115e-05	0.618631
RSc1506		2893	3061	4110	5588	2376	4340	7754	5373	4436.88	1766.54	1376	1212	1309	1299	82.456	1878	2205	2517	2200	319.529	1177	1246	1565	1329.33	206.989	3616	6645	6242	5501	1644.85	-1.81802	-0.875143	-1.79214	0.282417	0.000250823	0.0481703	0.000288835	0.533369
RSc1507		3485	3553	1633	1417	3632	4195	4375	3735	3253.12	1112.35	373	349	377	366.333	15.1438	984	1164	811	986.333	176.512	435	446	498	459.667	33.6502	3745	4351	3781	3959	339.959	-3.20567	-1.61699	-2.88426	0.275064	4.20395e-07	0.000980413	1.67274e-06	0.554671
RSc1511		4966	2884	3039	3888	2824	3559	4711	3502	3671.62	809.146	2055	1816	2087	1986	148.091	2338	2678	2572	2529.33	173.969	1792	1792	2011	1865	126.44	3259	3552	3343	3384.67	150.879	-0.930123	-0.405211	-1.02475	-0.110198	0.000373562	0.0949386	0.000131779	0.682974
RSc1512		10480	10121	9848	9638	5744	14845	16618	14081	11421.9	3510.5	5390	5022	5441	5284.33	228.614	4730	4132	5850	4904	872.117	6553	7105	7854	7170.67	652.981	12977	16943	14622	14847.3	1992.58	-1.15821	-1.07633	-0.724378	0.372344	0.00282533	0.00499343	0.0505149	0.30197
RSc1513	rnhA	1507	918	907	615	688	549	583	692	807.375	314.713	1254	1168	1297	1239.67	65.6836	916	806	656	792.667	130.512	1585	1695	1770	1683.33	93.0502	501	614	669	594.667	85.6524	0.597899	0.117749	1.03402	-0.423406	0.0492936	0.743934	0.000841165	0.193979
RSc1514		2039	2905	1866	1285	1048	1545	2280	1844	1851.5	584.242	2111	1809	2082	2000.67	166.62	1764	1854	1323	1647	284.178	2491	2731	2773	2665	152.145	1631	2477	2765	2291	589.437	0.0773172	-0.0415346	0.486358	0.298875	0.835153	0.915131	0.112579	0.352277
RSc1515	gloB	2834	2405	3117	2505	1400	1390	2741	2626	2377.25	643.296	1557	1579	1759	1631.67	110.821	1693	1887	1690	1756.67	112.882	1356	1415	1424	1398.33	36.9369	1341	3234	3184	2586.33	1078.78	-0.564437	-0.285902	-0.791233	0.105949	0.0539333	0.340958	0.00821492	0.745263
RSc1518	prpE	1693	1780	2251	1615	2808	1084	2732	2374	2042.12	598.486	982	923	1141	1015.33	112.758	1704	2069	1186	1653	443.704	1157	1263	1089	1169.67	87.6888	920	1631	1845	1465.33	484.242	-1.04747	-0.187893	-0.844106	-0.497824	0.00282313	0.605962	0.013507	0.137691
RSc1519	carA	4807	4749	2887	2147	2144	5000	5049	5622	4050.62	1416.24	6487	6022	6358	6289	240.056	2955	3734	4312	3667	680.977	8890	8632	9614	9045.33	509.095	6026	8317	8919	7754	1526.46	0.599104	0.00474862	1.11747	0.931335	0.11549	0.992315	0.00308724	0.0131809
RSc1520		1575	1266	1611	1153	832	745	941	1460	1197.88	336.623	2446	2367	2610	2474.33	123.953	1437	1636	1995	1689.33	282.797	2617	2528	2527	2557.33	51.6753	783	1578	1875	1412	564.609	1.02459	0.660803	1.06857	0.22492	0.00035429	0.0177874	0.000218177	0.457776
RSc1521	carB	14744	15326	12882	10100	10336	15054	10402	10873	12464.6	2304.41	16892	15449	17621	16654	1105.39	14092	17057	18721	16623.3	2344.77	23010	21105	18478	20864.3	2275.57	13216	8285	9936	10479	2509.95	0.361553	0.54207	0.685561	-0.226332	0.222099	0.0601447	0.0169962	0.481959
RSc1522	greA	2196	2240	1973	1602	1264	3148	3320	3735	2434.75	874.668	5158	4698	5365	5073.67	341.403	2518	2794	3259	2857	374.496	2723	2738	2979	2813.33	143.667	4193	5228	4871	4764	525.731	1.01757	0.374163	0.162983	0.969234	0.00506981	0.328391	0.700375	0.00749935
RSc1523		1718	1094	1443	1311	776	915	844	1398	1187.38	333.08	2839	2575	3195	2869.67	311.136	1479	1598	1820	1632.33	173.073	1288	1216	1382	1295.33	83.2426	1021	1471	1414	1302	245.016	1.23963	0.611918	0.0914799	0.135234	1.48715e-05	0.020507	0.772131	0.654842
RSc1524	yhbY	2248	2060	2001	1177	1176	1584	3170	2571	1998.38	685.501	3196	3139	3576	3303.67	237.563	1994	1660	1488	1714	257.286	2358	2517	2787	2554	216.88	1866	3822	4520	3402.67	1375.79	0.708018	-0.0691448	0.332205	0.760572	0.0234558	0.859684	0.311282	0.0149658
RSc1525	rrmJ	3005	2432	3770	3060	1480	7194	3797	6763	3937.62	2020.66	2377	2413	2591	2460.33	114.583	2408	2252	2449	2369.67	103.944	2443	2716	2854	2671	209.163	7952	6711	7419	7360.67	622.553	-0.736507	-0.612795	-0.624472	0.905587	0.196429	0.285609	0.275844	0.0799386
RSc1526	hflB	36369	28088	25734	22861	19440	34508	19707	32238	27368.1	6554.82	29060	29281	32206	30182.3	1756.03	22189	19363	19435	20329	1611.21	29698	30835	32066	30866.3	1184.31	36505	25809	28028	30114	5644.88	0.0913811	-0.304744	0.118939	0.162912	0.797973	0.346381	0.734307	0.630939
RSc1527	folP	876	1023	1512	1187	2488	1350	4070	3560	2008.25	1224.49	1354	1150	1396	1300	131.59	1734	1565	1355	1551.33	189.869	1529	1533	1518	1526.67	7.76745	1435	4315	4198	3316	1630.04	-0.658252	-0.23305	-0.427994	0.691556	0.299924	0.73691	0.51669	0.237473
RSc1528	mrsA	7553	5547	7658	7715	10480	11271	11949	10224	9049.62	2235.82	4916	4436	5076	4809.33	333.067	6385	7624	6420	6809.67	705.45	6207	6134	5989	6110	110.964	11168	12408	11219	11598.3	701.655	-0.973731	-0.301744	-0.631286	0.346966	0.00436109	0.374758	0.0558664	0.281721
RSc1529	pstS1	2121	6156	5624	3714	7064	18600	15431	15728	9304.75	6285.32	19695	17357	20196	19082.7	1515.32	21304	22134	36420	26619.3	8497.77	16119	18429	17314	17287.3	1155.23	22531	27234	34810	28191.7	6195.26	0.961443	1.64382	0.814727	1.56003	0.197103	0.022543	0.283799	0.0305647
RSc1530	pstC	455	606	1619	1193	1456	3086	2417	2840	1709	985.904	2385	2123	2457	2321.67	175.776	3147	3557	4493	3732.33	689.917	1700	1767	1402	1623	194.301	3412	4680	6796	4962.67	1709.62	0.371629	1.2462	-0.146805	1.49211	0.621911	0.0559034	0.861185	0.0214332
RSc1531	pstA	266	336	1069	780	480	1512	847	1284	821.75	449.641	1390	1282	1558	1410	139.083	1703	1800	2461	1988	412.491	931	963	691	861.667	148.665	1856	1559	2668	2027.67	574.084	0.706389	1.39643	-0.0035909	1.27984	0.272401	0.0226304	0.996651	0.0367905
RSc1532	pstB	491	749	1223	844	1256	2488	1540	1690	1285.12	631.682	1856	1685	1908	1816.33	116.672	1973	2320	3454	2582.33	774.567	1206	1253	1113	1190.67	71.2484	3279	2228	3878	3128.33	835.255	0.417005	1.1227	-0.195466	1.26142	0.499612	0.0429813	0.777286	0.0226691
RSc1533	phoU	1290	1136	1748	1246	1848	2983	1965	1787	1750.38	587.987	2085	1916	2001	2000.67	84.5005	2116	2531	3241	2629.33	568.91	1384	1364	1362	1370	12.1655	3188	2359	3374	2973.67	540.38	0.12103	0.70326	-0.431028	0.75233	0.803433	0.080869	0.330393	0.0611657
RSc1534	phoB	1808	1479	1924	1488	1888	2814	1649	1656	1838.25	428.218	2278	2309	2406	2331	66.7757	2157	2567	2366	2363.33	205.013	1648	1787	1822	1752.33	92.0344	2834	2216	2875	2641.67	369.208	0.274944	0.466751	-0.143633	0.51516	0.406434	0.136396	0.693669	0.0980627
RSc1535	phoR	1618	1109	2332	1465	880	1024	915	958	1287.62	499.485	1983	2044	2265	2097.33	148.372	1777	1619	1573	1656.33	107.002	1229	1316	1256	1267	44.5309	892	995	932	939.667	51.9262	0.673698	0.506561	-0.0576678	-0.435619	0.0384909	0.125299	0.890417	0.214608
RSc1536	ppk	8373	8832	8620	8415	8800	10289	9677	8898	8988	663.01	8174	7442	8384	8000	494.518	6808	7936	6777	7173.67	660.382	9368	10219	9721	9769.33	427.554	11278	8297	7730	9101.67	1905.96	-0.228353	-0.215428	0.0553968	0.0352384	0.358617	0.388844	0.843608	0.90367
RSc1537	ppx	4848	3385	3985	2776	2248	2715	2022	2489	3058.5	957.727	5410	4990	5589	5329.67	307.474	3374	3319	3106	3266.33	141.55	5255	5158	5634	5349	251.537	2375	1672	1812	1953	372.106	0.768068	0.234208	0.769155	-0.604979	0.00949329	0.467549	0.00938933	0.0550734
RSc1538		484	214	81	61	120	337	290	209	224.5	142.87	134	120	141	131.667	10.6927	171	161	181	171	10	153	180	163	165.333	13.6504	278	213	222	237.667	35.2184	-0.800039	-0.241773	-0.47577	0.122934	0.27047	0.761562	0.528746	0.880984
RSc1539		435	514	67	31	344	727	1030	652	475	335.248	92	91	97	93.3333	3.21455	89	82	62	77.6667	14.0119	398	445	428	423.667	23.7978	666	790	780	745.333	68.8864	-2.38965	-2.4929	-0.214967	0.648222	0.0359615	0.0303197	0.856993	0.530789
RSc1540		774	372	559	355	312	407	389	546	464.25	153.144	411	401	491	434.333	49.3288	410	360	344	371.333	34.4287	397	389	418	401.333	14.9778	363	383	360	368.667	12.5033	-0.117185	-0.168046	-0.232012	-0.298256	0.706338	0.579343	0.425599	0.294724
RSc1541		807	356	523	452	176	28	124	188	331.75	255.744	261	220	286	255.667	33.3217	213	249	254	238.667	22.3681	223	242	232	232.333	9.50438	28	131	126	95	58.0775	-0.375674	-0.292308	-0.514003	-1.81295	0.71874	0.784407	0.616112	0.0703568
RSc1542		1629	1496	739	520	648	483	628	569	839	454.839	431	407	436	424.667	15.5027	405	551	575	510.333	92.0072	707	769	730	735.333	31.3422	502	700	571	591	100.504	-1.0043	-0.559285	-0.218292	-0.490289	0.0459569	0.266152	0.689133	0.333445
RSc1543		819	495	154	86	168	595	581	365	407.875	258.854	149	125	159	144.333	17.4738	118	100	112	110	9.16515	221	279	242	247.333	29.3655	666	487	368	507	150.003	-1.52956	-1.73926	-0.755487	0.369434	0.0577211	0.0335533	0.344041	0.647561
RSc1544		982	692	1356	891	984	883	1288	1137	1026.62	221.615	558	521	615	564.667	47.3533	652	651	595	632.667	32.6241	345	377	352	358	16.8226	1075	1212	982	1089.67	115.699	-0.897872	-0.560591	-1.55792	0.104306	0.000226472	0.0135225	1.44696e-07	0.670171
RSc1545		929	584	466	373	360	455	619	723	563.625	193.284	326	277	369	324	46.0326	372	368	279	339.667	52.5769	344	390	399	377.667	29.5014	398	639	750	595.667	179.956	-0.821506	-0.584999	-0.600942	0.0832341	0.0104003	0.0627049	0.0558292	0.816062
RSc1546		18102	21763	18507	16692	21144	20025	17881	18878	19124	1723.86	1462	1358	1584	1468	113.119	8840	9806	7922	8856	942.102	1411	1594	1631	1545.33	117.798	11399	10544	7157	9700	2243.41	-3.7651	-1.00399	-3.69526	-0.969224	1.61769e-12	0.000239387	2.01255e-12	0.000344774
RSc1547		5145	9100	3192	2854	5416	6608	3575	3504	4924.25	2127.6	303	241	294	279.333	33.5012	2067	2233	1850	2050	192.065	335	370	340	348.333	18.9297	3209	2190	1918	2439	680.567	-4.22067	-1.17579	-3.90496	-1.00853	1.33292e-07	0.0271704	3.52195e-07	0.0551917
RSc1548		104	48	159	110	72	515	749	513	283.75	267.52	244	218	258	240	20.2978	261	276	174	237	55.0727	274	295	265	278	15.3948	627	479	287	464.333	170.474	-0.28035	-0.140532	-0.0709079	0.759951	0.814906	0.910378	0.953875	0.459136
RSc1555		3458	2560	2759	5892	2352	3169	6304	6085	4072.38	1711.61	9138	8980	9873	9330.33	476.557	2659	2330	4020	3003	895.978	5232	6028	6530	5930	654.526	3278	7085	5619	5327.33	1920.19	1.15147	-0.283746	0.491076	0.357543	0.00840126	0.579432	0.283717	0.454247
RSc1556		4114	1167	1552	1407	1072	877	623	836	1456	1116.19	1367	1363	1488	1406	71.0422	837	1063	888	929.333	118.534	1256	1379	1208	1281	88.1986	807	804	863	824.667	33.2315	-0.0553207	-0.483235	-0.194333	-0.77349	0.937856	0.440895	0.774847	0.204515
RSc1557		467	689	742	634	496	182	525	548	535.375	172.124	723	656	770	716.333	57.2917	461	484	421	455.333	31.88	547	582	524	551	29.2062	190	607	634	477	248.916	0.384116	-0.0982033	0.00308382	-0.207064	0.390026	0.851315	0.995659	0.675603
RSc1558	wrbA	875	661	845	649	568	383	842	971	724.25	193.681	824	836	1015	891.667	106.978	559	652	559	590	53.6936	705	724	658	695.667	33.9755	360	903	853	705.333	300.111	0.279451	-0.142937	-0.0790611	-0.0507298	0.324492	0.648778	0.809317	0.881712
RSc1559	rbn	2214	1326	2829	2035	1256	1972	2313	2258	2025.38	521.295	3036	2969	3272	3092.33	159.161	2364	2228	1956	2182.67	207.743	2365	2519	2598	2494	118.495	1899	2177	1980	2018.67	142.977	0.579632	0.24592	0.264301	0.0120099	0.0173023	0.337795	0.298605	0.969533
RSc1560		1521	963	2326	1906	1304	980	1939	1596	1566.88	479.717	1234	1207	1343	1261.33	72.0023	1474	1582	1324	1460	129.569	1019	1132	976	1042.33	80.575	1019	2054	1938	1670.33	567.045	-0.342662	0.0367191	-0.621988	0.0774081	0.287398	0.923905	0.0502711	0.831322
RSc1561		1657	943	2980	2237	2440	1166	2206	2252	1985.12	680.839	1831	1685	1884	1800	103.058	2147	2332	1776	2085	283.138	1589	1673	1298	1520	196.792	1264	2583	2270	2039	689.174	-0.17638	0.199878	-0.423249	0.0190913	0.684263	0.634512	0.289367	0.968108
RSc1562	metY	2068	2597	3494	2168	4032	1904	4549	3867	3084.88	1023.09	2599	2357	2757	2571	201.465	2436	3085	1813	2444.67	636.044	2668	2975	2218	2620.33	380.744	2160	4039	3852	3350.33	1035.09	-0.299331	-0.216275	-0.274055	0.102302	0.4224	0.576626	0.466711	0.800776
RSc1563		28409	33841	31008	24645	29904	45944	49622	41194	35570.9	8970.18	17771	16869	19178	17939.3	1163.67	17041	17976	14643	16553.3	1719.18	20747	22077	20460	21094.7	862.743	47472	48061	38007	44513.3	5642.34	-1.04261	-0.99103	-0.812386	0.329221	0.00189777	0.002908	0.0125019	0.292819
RSc1564		4746	4574	5038	5003	4480	3703	4134	4488	4520.75	443.156	5222	4716	5541	5159.67	416.017	4036	4422	3519	3992.33	453.081	5385	5499	5563	5482.33	90.1628	4699	5962	5102	5254.33	645.133	0.138965	-0.0633408	0.223761	0.209809	0.447454	0.753195	0.197634	0.229563
RSc1565		2676	1551	1016	918	2104	4097	2789	3136	2285.88	1099.68	2625	2290	2487	2467.33	168.364	1650	2030	1862	1847.33	190.424	4799	5194	4812	4935	224.395	4115	3510	3344	3656.33	405.796	0.0489858	-0.195729	1.04348	0.681436	0.942389	0.762231	0.0465214	0.2074
RSc1566	aroC	3894	3431	2878	2371	2856	3567	4075	4191	3407.88	652.573	3447	3174	3432	3351	153.47	2526	2855	2984	2788.33	236.166	5412	5635	5492	5513	112.973	3900	5112	5239	4750.33	739.143	-0.06418	-0.151132	0.648756	0.474379	0.800412	0.521917	0.00229845	0.0241381
RSc1567	etf	10004	10708	9199	6921	12648	11517	10033	9079	10013.6	1723.13	9740	8974	10105	9606.33	577.226	7237	8087	7053	7459	551.59	10548	11299	10201	10682.7	561.251	9649	5937	5182	6922.67	2391.06	-0.121846	-0.316042	0.0274729	-0.502129	0.736062	0.336432	0.942656	0.117866
RSc1568		2679	2988	3376	2165	3752	2821	3063	2744	2948.5	476.238	3057	2769	3136	2987.33	193.164	2465	2938	1806	2403	568.541	3573	3881	3318	3590.67	281.915	2927	3381	3748	3352	411.268	-0.0340361	-0.191839	0.227712	0.174039	0.905515	0.438174	0.336587	0.477944
RSc1569		1131	1050	908	781	464	522	581	560	749.625	256.216	698	681	805	728	67.2235	576	531	662	589.667	66.5607	500	468	616	528	77.8717	521	528	493	514	18.5203	-0.0778793	-0.194791	-0.544021	-0.522889	0.853437	0.620434	0.132917	0.148837
RSc1570	lpsI	9715	12685	9233	7674	15520	12379	18390	16717	12789.1	3830.25	9262	7863	9235	8786.67	800.033	9416	14180	7924	10506.7	3267.5	12932	14297	10989	12739.3	1662.39	13283	22214	29772	21756.3	8254.02	-0.59271	-0.180533	-0.0592025	0.732146	0.117621	0.662551	0.895813	0.0375612
RSc1571	lpsJ	10791	12557	8481	8014	17680	12770	13438	16055	12473.2	3372.53	8802	7826	8820	8482.67	568.761	10825	13774	8004	10867.7	2885.24	14491	15407	12827	14241.7	1307.95	13259	16517	21931	17235.7	4380.44	-0.616603	-0.105152	0.127499	0.437896	0.0858859	0.797021	0.748736	0.20296
RSc1572		8964	7555	7046	6070	11856	8909	8219	10325	8618	1846.06	6447	5760	6441	6216	394.919	8072	10327	5792	8063.67	2267.51	9788	10573	9259	9873.33	661.143	8708	9244	13152	10368	2425.86	-0.527525	0.000300988	0.135843	0.249228	0.0769776	0.999215	0.675502	0.40859
RSc1573		3495	3017	3323	2524	2632	3174	3296	3635	3137	393.266	3218	3205	3569	3330.67	206.505	2550	2998	2346	2631.33	333.523	3629	3454	3589	3557.33	91.697	3185	4008	4057	3750	489.917	0.0450096	-0.12868	0.136758	0.255287	0.797623	0.419999	0.381162	0.0846938
RSc1575		1871	2111	1848	1184	1640	2947	2648	2508	2094.62	579.491	2456	2194	2549	2399.67	184.082	1727	1632	1604	1654.33	64.4696	2987	2961	2995	2981	17.7764	3035	2848	2864	2915.67	103.655	0.142025	-0.219255	0.452248	0.482054	0.700375	0.544829	0.161177	0.133504
RSc1576	relA	3866	3223	3959	2642	3904	3512	3219	3768	3511.62	458.35	4989	4705	5252	4982	273.567	4311	4698	3734	4247.67	485.111	4901	4979	5099	4993	99.7397	3647	3083	3098	3276	321.383	0.458393	0.394521	0.4574	-0.0812586	0.0154352	0.0367117	0.0156188	0.712994
RSc1577	thrS	12871	12973	14975	12561	13240	22748	18906	23247	16440.1	4541.84	30330	28248	31928	30168.7	1845.3	18419	16535	25333	20095.7	4632.45	21619	22441	20175	21411.7	1147.14	21237	18696	21190	20374.3	1453.67	0.819304	0.428555	0.321382	0.311793	0.0133312	0.208037	0.361854	0.377813
RSc1578	infC	14503	11165	13145	10988	10272	14430	14245	15103	12981.4	1895.56	18052	17542	19043	18212.3	763.237	12013	10245	12722	11660	1275.67	16367	16184	16181	16244	106.532	14928	14973	15511	15137.3	324.386	0.445094	-0.0151445	0.275669	0.230226	0.0240161	0.950863	0.169182	0.258597
RSc1579	rpmI	13048	16925	15534	7218	13376	18259	20396	21482	15779.8	4596.4	42634	39190	44136	41986.7	2535.75	37813	21060	25758	28210.3	8641.54	34604	31355	33333	33097.3	1637.27	16824	18824	20399	18682.3	1791.71	1.37123	0.974065	1.02532	0.247455	0.000114663	0.00430239	0.00275715	0.511869
RSc1580	rplT	17292	13861	12538	5939	12528	17129	18575	21275	14892.1	4742.22	36711	36751	40749	38070.3	2319.88	30559	18365	19449	22791	6749.08	30241	26634	29342	28739	1877.58	15659	17155	17547	16787	996.345	1.32173	0.75305	0.913387	0.187836	0.000302131	0.0339314	0.0101745	0.646102
RSc1581	pheS	2229	2388	1778	1032	1952	3570	3187	3271	2425.88	864.37	3468	2974	3595	3345.67	328.077	2168	2493	2942	2534.33	388.652	3854	3866	4166	3962	176.771	3712	4449	4656	4272.33	496.178	0.410034	0.197025	0.651713	0.805923	0.331061	0.669549	0.106031	0.0432543
RSc1582	pheT	7839	7473	7614	5455	5960	7292	6766	7131	6941.25	836.902	9698	8937	10387	9674	725.298	7504	8374	8140	8006	450.213	10415	9852	8868	9711.67	782.989	6611	6856	7376	6947.67	390.651	0.432536	0.336411	0.437003	0.00550439	0.0127382	0.052333	0.011852	0.98054
RSc1583	ihfA	5494	4671	8145	5272	4664	7412	6401	6510	6071.12	1271.24	5980	5602	6271	5951	335.442	5733	5855	5966	5851.33	116.543	4123	4010	3923	4018.67	100.281	6876	6668	5893	6479	518.038	-0.075787	0.0768067	-0.6454	0.106701	0.795716	0.791627	0.0125924	0.703547
RSc1584		3490	3948	4014	2745	2984	4868	4320	3682	3756.38	692.037	3261	3090	3573	3308	244.906	3103	2828	2785	2905.33	172.529	2858	2770	2789	2805.67	46.3069	4799	3422	3211	3810.67	862.399	-0.238598	-0.25079	-0.478466	0.0458916	0.416352	0.390767	0.0897149	0.892081
RSc1585		1722	1713	1043	831	1856	1320	3192	2220	1737.12	740.814	1048	997	1094	1046.33	48.5215	835	1005	797	879	110.761	1695	1762	1662	1706.33	50.9542	1477	2958	2840	2425	823.109	-0.760557	-0.845477	-0.0595199	0.466253	0.0772163	0.0503625	0.907982	0.257798
RSc1586		3140	2811	3101	2957	3504	1367	6133	5380	3549.12	1514.49	1829	1716	2032	1859	160.122	1847	1750	1596	1731	126.574	1935	2155	1972	2020.67	117.798	1250	7902	7529	5560.33	3737.51	-0.952313	-0.882471	-0.834812	0.605282	0.0705718	0.0928728	0.111583	0.219128
RSc1587	dinP	933	407	1069	659	752	719	1214	1219	871.5	287.676	740	764	884	796	77.1492	677	762	734	724.333	43.3167	696	653	699	682.667	25.7358	767	1493	1582	1280.67	447.069	-0.151806	-0.111042	-0.375192	0.549762	0.689966	0.776853	0.282226	0.0895711
RSc1588		5952	3372	5874	6443	4424	4456	4126	4923	4946.25	1054.05	3201	3245	3622	3356	231.411	3664	3953	4056	3891	203.222	2430	2200	2151	2260.33	148.964	3682	4367	3915	3988	348.286	-0.609208	-0.217625	-1.18136	-0.313843	0.0224435	0.430263	7.12996e-05	0.240482
RSc1589		1409	645	710	678	768	785	1439	994	928.5	323.595	366	315	399	360	42.3202	453	506	397	452	54.5069	314	350	342	335.333	18.9033	941	1460	1441	1280.67	294.313	-1.39336	-0.895743	-1.49723	0.468227	7.84186e-05	0.00530221	3.43928e-05	0.113441
RSc1590		29081	32846	32722	25847	30208	26466	29246	19026	28180.2	4482.32	26993	25367	28488	26949.3	1560.96	24220	17269	14495	18661.3	5009.78	14957	16403	14647	15335.7	937.243	27649	29140	28157	28315.3	758.005	-0.119403	-0.485216	-0.936897	0.00371285	0.685543	0.0676095	0.000890217	0.990733
RSc1591	hpaI1	3458	2735	2099	2425	2776	1863	2157	2403	2489.5	499.648	1691	1650	1919	1753.33	144.929	1516	1231	1491	1412.67	157.824	2515	2464	2738	2572.33	145.72	2427	4081	3708	3405.33	867.545	-0.553882	-0.682193	-0.00370261	0.430341	0.0274568	0.0074843	0.990355	0.0709339
RSc1592		1149	368	366	268	360	479	487	428	488.125	276.372	699	628	765	697.333	68.5152	420	570	461	483.667	77.5263	659	704	661	674.667	25.4231	542	444	507	497.667	49.6622	0.498891	0.142632	0.449521	0.0777165	0.249372	0.777804	0.305603	0.883774
RSc1593	xthA	1261	1081	716	501	1056	1661	1984	1622	1235.25	500.97	1445	1279	1491	1405	111.517	824	1075	933	944	125.861	1672	1780	1865	1772.33	96.7281	1773	1909	1966	1882.67	99.1581	0.140023	-0.260648	0.471224	0.61156	0.788456	0.604858	0.294227	0.162253
RSc1594	codA	2088	1487	2225	2230	1960	753	1850	1753	1793.25	488.817	1256	1186	1310	1250.67	62.1718	1409	1645	1340	1464.67	159.939	1205	1286	1188	1226.33	52.3673	738	1669	1472	1293	490.633	-0.553817	-0.158385	-0.586656	-0.49537	0.108859	0.676574	0.0893842	0.151887
RSc1595	prlC	13523	14175	7178	8568	8040	21478	13334	18744	13130	5135.87	7835	7062	8356	7751	651.077	6452	8164	6758	7124.67	913	16205	18684	17888	17592.3	1265.67	23870	19975	23809	22551.3	2231.38	-0.826105	-0.776599	0.352621	0.776431	0.0776065	0.0968635	0.45031	0.0713886
RSc1596	folD	2366	2955	1830	1170	1832	2482	3441	3421	2437.12	809.888	3208	2730	3026	2988	241.255	1978	2401	2038	2139	228.873	4832	5077	5341	5083.33	254.559	2582	4928	5022	4177.33	1382.4	0.259396	-0.0533174	1.0205	0.757925	0.494842	0.904345	0.00320107	0.0277245
RSc1597		5306	3654	4208	2912	3312	3494	3078	3606	3696.25	760.54	6790	6460	6948	6732.67	249.001	4760	4539	3347	4215.33	760.074	5479	5616	5728	5607.67	124.709	3790	3559	3271	3540	260.021	0.829858	0.314972	0.560669	-0.037931	7.42462e-05	0.114898	0.00483591	0.878288
RSc1598		3533	2732	6200	3425	3392	2167	3775	3639	3607.88	1175.76	5391	4991	5585	5322.33	302.895	4554	4253	2857	3888	905.467	5459	5984	5142	5528.33	425.26	2433	3523	3786	3247.33	717.389	0.538201	0.243038	0.588908	-0.145405	0.0416354	0.388511	0.0257847	0.635308
RSc1599		710	39	46	29	48	50	77	59	132.25	233.872	41	44	40	41.6667	2.08167	42	36	36	38	3.4641	26	26	33	28.3333	4.04145	67	86	75	76	9.53939	-1.58167	-1.54681	-2.1467	-0.680187	0.22354	0.234782	0.107711	0.610245
RSc1600	aceE	37269	24536	12607	17917	13640	26916	12208	10113	19400.8	9423.87	32832	29242	33947	32007	2458.6	13628	15949	21346	16974.3	3959.84	38835	42701	41032	40856	1939	29179	17466	19028	21891	6359.73	0.659598	-0.0621588	1.00794	0.199265	0.207356	0.925974	0.0469831	0.743207
RSc1601	aceF	15161	9150	8327	8439	11400	10254	7374	6390	9561.88	2751.91	11305	10940	11835	11360	450.028	8417	9929	9863	9403	854.538	18095	17729	14791	16871.7	1811.18	11449	8158	9094	9567	1695.72	0.193611	0.0973301	0.761005	0.0184103	0.608341	0.808324	0.0215897	0.965909
RSc1602		4156	3017	3642	3458	4728	6000	3533	2743	3909.62	1047.13	4127	3950	4553	4210	309.95	4438	4422	4357	4405.67	42.8991	5864	5589	4750	5401	580.308	7186	4149	4322	5219	1705.67	0.0275601	0.269213	0.385986	0.429427	0.953879	0.520365	0.331616	0.273632
RSc1603	lpdA	11599	7707	7459	6096	10688	18917	10611	7288	10045.6	4091.99	9699	9411	10714	9941.33	684.468	11119	12229	9583	10977	1328.7	14952	14627	12740	14106.3	1194.39	24575	13228	12054	16619	6915.06	-0.0953117	0.214051	0.407681	0.747222	0.873346	0.695353	0.418774	0.113151
RSc1604		3659	3079	3774	4545	1176	1785	3545	4070	3204.12	1155.01	2688	3024	3312	3008	312.308	2191	1910	1985	2028.67	145.5	1814	1750	1850	1804.67	50.6491	1786	4441	5776	4001	2031.06	-0.118419	-0.510786	-0.859047	0.292175	0.821737	0.271985	0.0631266	0.5367
RSc1605	phaP1	83976	75361	27201	20473	52136	101895	54988	57587	59202.1	27495.1	54358	52535	55112	54001.7	1324.94	35801	34190	40681	36890.7	3379.91	84830	90442	106546	93939.3	11272.5	103115	73222	69068	81801.7	18574.4	-0.197289	-0.565434	0.593788	0.479415	0.769563	0.358689	0.299924	0.416352
RSc1606		693	653	758	482	528	547	720	671	631.5	99.8871	1052	1010	1120	1060.67	55.5098	595	677	588	620	49.4874	830	845	903	859.333	38.553	598	865	797	753.333	138.753	0.714565	0.110492	0.406302	0.254215	3.55098e-05	0.533405	0.0116857	0.116894
RSc1607		573	513	822	462	304	386	457	522	504.875	153.148	1040	1062	1184	1095.33	77.5715	637	612	530	593	55.9732	872	820	935	875.667	57.5876	407	723	669	599.667	169.025	1.09391	0.377791	0.767464	0.247061	7.53246e-05	0.157135	0.00360826	0.376222
RSc1608		609	352	648	426	408	455	330	467	461.875	113.399	815	797	911	841	61.2862	577	492	489	519.333	49.9633	932	897	934	921	20.8087	452	421	439	437.333	15.5671	0.826473	0.305504	0.954917	-0.0585795	0.00119297	0.238305	0.000239949	0.850308
RSc1609		7579	11128	8924	6516	8408	8532	9903	8769	8719.88	1390.49	9767	9485	10731	9994.33	653.368	6870	7723	6169	6920.67	778.238	8560	9722	9940	9407.33	741.863	9205	12132	12276	11204.3	1732.97	0.145025	-0.217923	0.0526221	0.346727	0.538815	0.341922	0.83953	0.106244
RSc1610		1868	1685	876	801	472	985	965	1038	1086.25	462.878	1378	1341	1500	1406.33	83.2006	711	887	857	818.333	94.1559	1185	1370	1569	1374.67	192.043	1120	906	731	919	194.826	0.342424	-0.261889	0.303177	-0.196252	0.443527	0.585395	0.50653	0.689388
RSc1611		1333	1147	1458	917	896	1046	1039	1301	1142.12	204.454	1044	995	1121	1053.33	63.5164	1059	1130	1080	1089.67	36.4737	1194	992	1179	1121.67	112.545	543	526	650	573	67.2235	-0.150707	0.0729047	-0.0621645	-0.979408	0.437073	0.724238	0.769541	6.66307e-06
RSc1612		3621	2724	2572	2043	2384	2582	2750	2966	2705.25	460.383	2062	1856	2226	2048	185.397	2160	2424	2074	2219.33	182.388	3037	3248	3242	3175.67	120.126	1281	857	831	989.667	252.637	-0.441415	-0.153643	0.188796	-1.40597	0.0440508	0.511958	0.397716	4.63699e-07
RSc1613		480	395	513	375	296	217	521	573	421.25	122.522	349	354	402	368.333	29.2632	440	455	354	416.333	54.5008	505	580	560	548.333	38.8373	92	170	164	142	43.4051	-0.20927	0.133026	0.360062	-1.56328	0.488194	0.667693	0.192009	6.36599e-06
RSc1614		2947	2456	2404	2659	1376	2846	2745	2901	2541.75	510.772	1705	1855	2065	1875	180.831	1897	1329	1527	1584.33	288.308	1813	1806	1841	1820	18.5203	2336	2892	2702	2643.33	282.605	-0.486026	-0.551291	-0.532348	0.0522196	0.0785204	0.0465174	0.0543139	0.87338
RSc1616	ate	5886	7372	7302	5312	4904	7525	11482	7339	7140.25	2036.62	3175	2942	3468	3195	263.57	3880	4215	3408	3834.33	405.434	3013	3257	3266	3178.67	143.542	7202	9344	9594	8713.33	1314.81	-1.20278	-0.771048	-1.21337	0.283069	0.000131172	0.00768929	0.000118786	0.311901
RSc1617	aat	3618	4595	4292	2917	2352	3966	6336	4082	4019.75	1191.38	2114	1897	2185	2065.33	150.041	2267	2403	2147	2272.33	128.083	2527	2592	2842	2653.67	166.308	3804	5528	6277	5203	1268.13	-0.996634	-0.686887	-0.639024	0.364536	0.00151125	0.0224474	0.0328266	0.205517
RSc1618		3618	4258	2186	1607	2288	2858	3055	3036	2863.25	840.863	1971	1915	2015	1967	50.1199	1758	1993	2198	1983	220.17	3207	3387	3720	3438	260.275	3462	3691	3958	3703.67	248.242	-0.582245	-0.390328	0.216367	0.376578	0.0752984	0.237353	0.525741	0.235003
RSc1619	pyrD	3162	797	938	648	1216	754	1193	1247	1244.38	808.073	1345	1382	1669	1465.33	177.348	1078	1121	1018	1072.33	51.7333	1279	1279	1414	1324	77.9423	880	1406	1436	1240.67	312.706	0.235569	-0.0401952	0.087744	0.0235381	0.651632	0.944385	0.878288	0.96827
RSc1620		2515	2202	1203	1553	752	1418	2765	2997	1925.62	808.195	1637	1436	1630	1567.67	114.08	870	868	996	911.333	73.3303	2197	2251	2440	2296	127.597	1474	3255	4055	2928	1321.21	-0.315967	-0.916047	0.230042	0.590182	0.520257	0.0501314	0.639839	0.175808
RSc1621	kup2	2196	1718	1901	1306	1008	1402	1423	1663	1577.12	371.667	11461	11140	12570	11723.7	750.313	2699	2804	3436	2979.67	398.668	6709	6970	8508	7395.67	972.108	1667	1782	2126	1858.33	238.831	2.86447	1.07487	2.19462	0.251844	1.65991e-13	9.28404e-06	2.41453e-11	0.271992
RSc1622		3136	4893	606	142	3648	2237	7137	3036	3104.38	2253.01	837	688	910	811.667	113.147	741	714	449	634.667	161.358	4457	4925	4809	4730.33	243.716	2363	7543	8994	6300	3485.88	-1.97098	-2.16545	0.571556	0.981303	0.0838454	0.0605869	0.59976	0.326691
RSc1623	tex	3372	4050	2982	1952	2872	4398	4286	4264	3522	876.838	5465	4992	5400	5285.67	256.391	3102	4353	4273	3909.33	700.314	6094	6236	5635	5988.33	314.125	4847	5684	6420	5650.33	787.04	0.537713	0.280102	0.713195	0.672973	0.0730132	0.379056	0.0168561	0.0241443
RSc1624		2983	2533	2568	1928	1736	1110	2766	2204	2228.5	615.358	2479	2316	2431	2408.67	83.7636	2124	1867	2006	1999	128.643	2337	2426	2456	2406.33	61.8897	1296	3199	2942	2479	1032.54	0.0953202	0.00182333	0.0875508	0.140748	0.774114	0.996181	0.792853	0.6582
RSc1625		1969	3867	3087	2066	1272	2295	3567	2551	2584.25	871.607	2124	2098	2327	2183	125.383	1955	1692	1514	1720.33	221.861	2134	2193	2265	2197.33	65.6074	2187	3479	3860	3175.33	876.865	-0.281803	-0.456398	-0.276758	0.281927	0.464341	0.217729	0.473077	0.448714
RSc1626	dinG	3690	2898	3198	1839	1488	1299	1763	2219	2299.25	867.253	4548	4454	5135	4712.33	369.045	3180	3336	2542	3019.33	420.677	4715	4636	5210	4853.67	311.111	1206	1837	2345	1796	570.606	1.02088	0.543896	1.06035	-0.347684	0.00144421	0.0880148	0.0009811	0.312904
RSc1627	comL	5359	5167	3693	2531	2440	5108	4749	4376	4177.88	1169.34	4374	3987	4458	4273	251.219	2239	1676	2739	2218	531.811	5706	6019	6847	6190.67	589.553	6098	5626	4947	5557	578.594	-0.0085252	-0.759596	0.52083	0.433755	0.984378	0.0322699	0.117309	0.198619
RSc1628	rluD	2102	1398	2476	1669	1472	880	1409	1682	1636	482.932	2284	1994	2390	2222.67	205.001	2004	2370	1760	2044.67	307.027	2269	2252	2513	2344.67	146.029	1070	1561	1622	1417.67	302.629	0.418229	0.463609	0.492788	-0.198893	0.100591	0.0675761	0.051385	0.479883
RSc1629		2179	1115	1842	1621	1264	205	766	992	1248	628.192	1488	1443	1636	1522.33	100.977	1380	1649	1238	1422.33	208.745	1718	1818	1757	1764.33	50.4017	192	784	851	609	362.683	0.270159	0.337211	0.479261	-1.06526	0.7077	0.6334	0.47598	0.12101
RSc1630		1107	502	1039	854	264	195	1593	1451	875.625	521.441	1268	1172	1286	1242	61.2862	877	880	772	843	61.5061	1132	1178	1299	1203	86.2612	191	2023	1801	1338.33	999.801	0.523247	0.133373	0.471604	0.596978	0.501161	0.881957	0.55071	0.431994
RSc1631	phbC	20048	20050	26301	20821	30248	27200	24019	24796	24185.4	3708.25	20511	19154	22085	20583.3	1466.84	23198	24706	17537	21813.7	3779.67	23152	24270	21566	22996	1358.73	25503	26891	26439	26277.7	707.925	-0.295323	-0.0494809	-0.138094	0.109085	0.269181	0.874561	0.633109	0.70677
RSc1632	phbA	30603	24854	34948	21963	41768	55928	29439	30493	33749.5	10788.6	16735	15462	17486	16561	1023.16	26072	36378	21395	27948.3	7665.71	33111	35407	32064	33527.3	1709.95	47761	28194	26811	34255.3	11716.7	-1.10286	-0.192653	-0.0890519	0.0384255	0.0155511	0.693569	0.863539	0.941526
RSc1633	phbB	34972	35935	32408	23857	47552	64390	31534	33547	38024.4	12501.6	19088	17095	18265	18149.3	1001.52	27862	34899	24899	29220	5136.45	29331	30669	28698	29566	1006.29	58918	25739	23912	36189.7	19704.5	-1.14777	-0.299776	-0.449316	-0.038956	0.0221983	0.567484	0.372154	0.94569
RSc1634		17767	15425	28090	12310	35416	29556	20830	20184	22447.2	7858.41	23600	23552	25507	24219.7	1115.12	24069	23497	13405	20323.7	5998.56	20566	21552	18319	20145.7	1656.98	30562	20940	19835	23779	5900.18	0.0452377	-0.0566305	-0.224607	0.0998655	0.933903	0.917566	0.650784	0.848064
RSc1635	dusC	595	287	554	315	240	218	349	495	381.625	146.084	762	752	842	785.333	49.3288	520	508	506	511.333	7.57188	688	621	711	673.333	46.7582	269	543	549	453.667	159.954	1.03814	0.594709	0.813143	0.260446	0.00121796	0.061275	0.0102156	0.448433
RSc1636		2560	1847	1940	1263	1096	1695	1197	1483	1635.12	484.185	3010	2664	3180	2951.33	262.955	1859	2187	1786	1944	213.586	5483	5269	5546	5432.67	145.198	1179	1275	1424	1292.67	123.452	0.815816	0.383462	1.69433	-0.327775	0.00258108	0.160657	1.16058e-07	0.25453
RSc1637	bktB	4326	3335	4224	3489	4808	1453	3125	3169	3491.12	1027.09	3680	3611	4271	3854	362.777	3322	3675	2675	3224	507.152	3595	3556	3426	3525.67	88.4892	1466	3270	2648	2461.33	916.372	0.104436	0.0114691	-0.0253645	-0.527407	0.797623	0.979408	0.952781	0.144846
RSc1638		1479	1512	1633	1168	1336	286	1046	1105	1195.62	422.607	1265	1149	1413	1275.67	132.323	1055	1384	966	1135	220.184	1237	1330	1249	1272	50.5866	302	1034	942	759.333	398.725	0.0664347	0.0627774	0.0608587	-0.685628	0.912835	0.917732	0.920145	0.182545
RSc1639	metC	4077	3346	4936	3452	3576	3277	2983	3222	3608.62	624.125	3827	3425	4101	3784.33	340.014	3430	4394	2926	3583.33	745.915	5028	5395	4921	5114.67	248.601	2571	2521	2688	2593.33	85.7108	0.0224318	0.105419	0.454874	-0.467517	0.92873	0.636547	0.0204766	0.0231485
RSc1640	serB	2230	1168	1743	1352	840	1402	1392	1784	1488.88	424.367	3319	2976	3451	3248.67	245.186	1732	1864	1799	1798.33	66.0025	2594	2700	2878	2724	143.513	1593	1970	1909	1824	202.364	1.1	0.422777	0.842118	0.309645	2.81433e-05	0.0861262	0.000761173	0.218635
RSc1641	argE	943	1082	752	548	840	777	915	889	843.25	157.703	673	608	748	676.333	70.0595	673	903	631	735.667	146.429	965	1072	928	988.333	74.7819	898	1268	1465	1210.33	287.865	-0.36561	-0.0792407	0.180189	0.505436	0.141605	0.781884	0.484573	0.0322341
RSc1642	mfd	2646	3627	2266	1676	2616	2715	4497	4057	3012.5	955.874	2491	2295	2569	2451.67	141.171	2144	2954	2340	2479.33	422.594	3069	3320	3142	3177	129.108	3583	6280	6500	5454.33	1624.35	-0.334494	-0.150242	0.0348787	0.83886	0.334832	0.688918	0.932315	0.00824531
RSc1643	ispD	919	1239	1304	1365	904	408	1327	1321	1098.38	334.141	1659	1531	1824	1671.33	146.889	1082	1308	1169	1186.33	113.993	966	1005	992	987.667	19.8578	354	1858	1907	1373	882.82	0.570433	0.250521	-0.190645	0.267829	0.203881	0.616876	0.716433	0.589706
RSc1644	ispF	790	676	1038	1008	536	469	610	762	736.125	206.863	1511	1269	1646	1475.33	191.014	926	1013	1102	1013.67	88.0019	1089	1174	1062	1108.33	58.4494	432	934	961	775.667	297.93	0.95982	0.603504	0.54729	0.0464644	0.00204565	0.050651	0.0774992	0.906261
RSc1645	ahpD	331	49	132	63	64	59	38	68	100.5	97.2464	65	47	77	63	15.0997	53	51	67	57	8.7178	58	70	70	66	6.9282	75	41	26	47.3333	25.1064	-0.659139	-0.606394	-0.588132	-0.956482	0.418776	0.46124	0.474597	0.234482
RSc1646	ahpC2	416	230	316	144	248	194	207	249	250.5	83.2689	181	168	195	181.333	13.5031	174	163	190	175.667	13.5769	316	326	342	328	13.1149	251	160	164	191.667	51.4231	-0.485696	-0.348558	0.365529	-0.321347	0.145697	0.305329	0.258746	0.347535
RSc1647	risS	1713	957	2266	1401	944	1123	952	1076	1304	472.197	2339	2513	2691	2514.33	176.004	1866	1428	1399	1564.33	261.653	2065	2008	1989	2020.67	39.5517	1176	1212	1018	1135.33	103.196	0.918949	0.404999	0.599441	-0.171762	0.00327065	0.204691	0.0543056	0.63585
RSc1648	ompR	6105	9687	8956	5225	7256	12543	11665	9582	8877.38	2564.05	10184	9897	11125	10402	642.37	8258	8531	7440	8076.33	567.734	10529	11334	10500	10787.7	473.361	13142	12910	12442	12831.3	356.569	0.169975	-0.0249415	0.218549	0.529453	0.661102	0.953545	0.56428	0.1207
RSc1649		5158	5396	3541	2901	6048	1114	3986	3951	4011.88	1569.03	1919	1925	2181	2008.33	149.564	2283	3077	2822	2727.33	405.377	766	755	901	807.333	81.304	1067	3805	4389	3087	1773.57	-1.03273	-0.415628	-2.35143	-0.423497	0.0597024	0.461499	0.000200659	0.452057
RSc1650		14903	14110	13530	11562	18392	18859	22173	17482	16376.4	3456.6	4188	4005	4470	4221	234.25	7594	8755	7120	7823	841.212	3691	3874	3707	3757.33	101.353	20181	30445	32013	27546.3	6426.57	-2.01095	-0.953049	-2.18293	0.722699	1.29942e-07	0.00130473	3.88773e-08	0.00662713
RSc1651		14206	10571	14791	14903	20160	13813	12223	12948	14201.9	2807.15	3159	3032	3447	3212.67	212.641	7140	7583	5351	6691.33	1181.71	2671	3239	2714	2874.67	316.254	13327	21735	24175	19745.7	5691.03	-2.20913	-0.989152	-2.37411	0.43292	1.01118e-07	0.00175794	3.55043e-08	0.131284
RSc1652	crtB	3829	400	411	241	192	190	705	806	846.75	1226.61	1012	943	1093	1016	75.08	442	531	489	487.333	44.5234	1097	1186	1339	1207.33	122.402	237	976	1219	810.667	511.451	0.339753	-0.544985	0.584155	-0.00143294	0.779162	0.654251	0.607234	0.999084
RSc1653		3659	4625	4213	3739	2920	2303	4316	4003	3722.25	769.908	3576	3450	3792	3606	172.962	2354	2480	2622	2485.33	134.08	2830	2817	3110	2919	165.539	2585	4742	4343	3890	1147.64	-0.0812331	-0.439546	-0.390958	0.0479825	0.764116	0.0637862	0.0990021	0.863698
RSc1654		5603	6987	6045	5543	3264	4513	3543	4097	4949.38	1302.05	4890	4706	5275	4957	290.357	3882	3907	4257	4015.33	209.662	5028	5165	4095	4762.67	582.26	4997	4714	4270	4660.33	366.459	-0.0496235	-0.173435	-0.109792	-0.0775273	0.898617	0.624878	0.766155	0.837633
RSc1708		208	382	460	264	352	564	724	579	441.625	173.88	231	212	254	232.333	21.0317	326	341	402	356.333	40.2534	139	148	143	143.333	4.50925	584	932	966	827.333	211.417	-0.976736	-0.173835	-1.67535	0.88188	0.036262	0.735216	0.000916815	0.0366845
RSc1709	mnmC	3256	1935	2351	2534	1080	866	1906	2234	2020.25	773.008	3890	3663	4105	3886	221.027	1358	1634	1724	1572	190.714	2758	2930	3570	3086	427.888	893	2148	2550	1863.67	864.318	0.927735	-0.197247	0.589374	-0.130075	0.0182189	0.672047	0.141063	0.788634
RSc1710	tig	15121	10741	13196	9603	16096	26584	20079	26399	17227.4	6567.99	32284	28697	33010	31330.3	2309.24	19360	21865	23428	21551	2052.1	38517	37748	39937	38734	1110.52	27607	27588	28922	28039	764.759	0.805905	0.447378	1.10873	0.699055	0.0457476	0.289122	0.00597587	0.0852376
RSc1711	clpP	16513	12349	12608	10487	12032	20917	12467	15545	14114.8	3373.63	16411	15184	16804	16133	845.022	11084	12960	12648	12230.7	1005.22	24511	24622	24611	24581.3	61.1583	20295	13969	13750	16004.7	3717.15	0.133134	-0.0903017	0.736463	0.201508	0.716433	0.813889	0.0184851	0.567085
RSc1712	clpX	22077	21662	17886	11677	18488	24868	15635	19446	18967.4	4099.32	25211	23693	26686	25196.7	1496.55	22865	20218	18058	20380.3	2407.61	27933	28118	27616	27889	253.876	25416	17388	17479	20094.3	4608.92	0.352767	0.216176	0.495732	0.106576	0.266252	0.523796	0.107953	0.770593
RSc1713	lon	75249	93636	53054	49785	73736	161363	78047	88651	84190.1	34733.5	49628	47248	51461	49445.7	2112.41	52340	58016	43101	51152.3	7528.1	78869	85024	83884	82592.3	3274.49	179080	86183	79354	114872	55710.2	-0.851717	-0.640151	-0.117027	0.471821	0.114298	0.23681	0.849845	0.367254
RSc1714	hupB1	1326	1213	3710	2834	3720	6829	7156	5624	4051.5	2299.67	2034	2098	2332	2154.67	156.874	3266	1996	2210	2490.67	679.93	1105	1207	1105	1139	58.8897	6260	7437	6265	6654	678.102	-0.976394	-0.593521	-1.9002	0.698306	0.170249	0.414829	0.0115744	0.292722
RSc1715	ppiD	5610	3159	3489	2592	2296	2918	2189	3525	3222.25	1087.82	10185	9907	11221	10437.7	692.481	4133	4251	5581	4655	804.107	10709	10723	12113	11181.7	806.589	3244	3447	3396	3362.33	105.605	1.66871	0.693792	1.764	0.0855521	3.98577e-07	0.0145657	1.52597e-07	0.802676
RSc1716		9951	14407	13119	18036	9240	11715	18400	23074	14742.8	4762.78	10619	9847	11055	10507	611.739	9705	12165	10275	10715	1287.67	12566	13057	13452	13025	443.866	11253	22468	20760	18160.3	6042.58	-0.534684	-0.336037	-0.229162	0.270536	0.141986	0.36973	0.556609	0.46515
RSc1717		2447	3053	2463	2228	2592	1864	2291	1894	2354	384.953	2385	2110	2356	2283.67	151.097	1925	2201	1548	1891.33	327.799	2573	2794	2497	2621.33	154.287	2031	2362	2103	2165.33	174.081	-0.0969389	-0.207875	0.0975418	-0.126382	0.712006	0.393748	0.706814	0.623444
RSc1718		1952	690	1337	1126	560	631	959	1189	1055.5	458.938	1225	1191	1348	1254.67	82.5974	1051	800	892	914.333	126.982	967	1016	1130	1037.67	83.6321	743	1488	1267	1166	382.632	0.242281	-0.036521	-0.0362455	0.154522	0.552213	0.937651	0.937856	0.717338
RSc1719	pgi	4933	4796	3771	3015	2968	4049	3219	3246	3749.62	781.132	3624	3483	4011	3706	273.384	2654	2763	1953	2456.67	439.58	5726	6157	6154	6012.33	247.976	3656	3628	3743	3675.67	59.9694	-0.0665428	-0.497839	0.627816	-0.0237961	0.818975	0.0472551	0.00853716	0.9373
RSc1720		1267	1852	948	1037	1168	177	1285	1048	1097.75	465.051	282	270	264	272	9.16515	372	586	353	437	129.387	196	229	218	214.333	16.8028	169	1198	1203	856.667	595.542	-2.0399	-1.20351	-2.39301	-0.416431	0.00678902	0.0892603	0.00218736	0.575071
RSc1721	prhN	2216	1756	2904	2628	2472	4021	2987	2855	2729.88	662.082	3013	2792	3189	2998	198.925	2445	2447	2624	2505.33	102.773	3086	3343	3430	3286.33	178.864	4321	2988	2755	3354.67	844.939	0.0676275	-0.0116453	0.195718	0.312448	0.872719	0.979028	0.608341	0.383058
RSc1722	purL	12946	10032	8496	6872	5416	5950	5578	7150	7805	2598.74	16690	15480	18413	16861	1473.96	9415	11427	12967	11269.7	1781.22	21344	21219	21250	21271	65.0922	5693	5518	5712	5641	106.944	1.07961	0.684675	1.41305	-0.443086	0.000386127	0.0206959	1.15061e-05	0.160391
RSc1725		8982	16491	21541	22064	24376	52198	53021	42570	30155.4	16779.8	283	248	307	279.333	29.6704	14744	12902	12209	13285	1310.18	25	39	43	35.6667	9.45163	46628	67569	70694	61630.3	13086	-6.82872	-1.08316	-9.79951	0.988872	2.61971e-08	0.108441	4.6425e-10	0.102302
RSc1726		71656	100050	57552	85115	76032	230074	165386	132609	114809	58437.6	524	460	546	510	44.6766	32823	39187	43580	38530	5408.51	222	212	210	214.667	6.4291	199964	201081	197671	199572	1738.47	-7.90184	-1.47812	-9.15126	0.765785	4.51454e-10	0.0153443	8.29167e-11	0.157294
RSc1727		121559	156972	80487	124166	118464	286489	226988	197803	164116	68242.1	886	903	1025	938	75.8222	38098	44611	54372	45693.7	8190.84	517	553	584	551.333	33.5311	238315	292298	259056	263223	27231.7	-7.52907	-1.73463	-8.29978	0.648441	7.74423e-11	0.00188159	2.52024e-11	0.177835
RSc1728		18266	17401	14358	16312	22056	35293	21452	24969	21263.4	6626.01	234	272	276	260.667	23.1805	8139	9402	8865	8802	633.853	342	343	323	336	11.2694	18448	13420	13314	15060.7	2934	-6.42539	-1.17614	-6.06501	-0.499839	1.38682e-11	0.00674133	2.66289e-11	0.235444
RSc1729		740	248	239	114	176	224	296	244	285.125	191.667	155	176	169	166.667	10.6927	156	168	104	142.667	34.0196	196	219	183	199.333	18.23	144	176	165	161.667	16.2583	-0.763804	-0.836151	-0.514008	-0.76886	0.151837	0.117353	0.34293	0.149239
RSc1730		2772	4070	625	1198	656	240	855	826	1405.25	1318.99	234	212	215	220.333	11.9304	436	522	463	473.667	43.9811	221	211	206	212.667	7.63763	231	661	465	452.333	215.28	-2.70046	-1.42778	-2.75764	-1.6619	0.0102598	0.140006	0.00907104	0.0889696
RSc1731		1419	1182	1036	970	984	947	1156	1060	1094.25	156.213	503	461	541	501.667	40.0167	518	566	325	469.667	127.563	540	593	476	536.333	58.5861	995	969	1003	989	17.7764	-1.16793	-1.10865	-1.07377	-0.132809	1.76957e-06	3.75751e-06	5.90104e-06	0.537638
RSc1732		1667	3554	2174	2275	3816	4231	4254	3219	3148.75	994.01	1064	883	1089	1012	112.414	1494	1819	893	1402	469.805	1523	1638	1499	1553.33	74.2989	3545	3947	3627	3706.33	212.418	-1.71756	-1.09741	-1.10112	0.207141	0.000494153	0.0161167	0.0157521	0.661744
RSc1733		6120	12471	5412	5600	15408	15520	12258	9575	10295.5	4240.41	2891	2514	2907	2770.67	222.424	4103	4435	2612	3716.67	970.965	4525	4900	4486	4637	228.598	13551	10332	8721	10868	2459.21	-1.98414	-1.40596	-1.24475	0.0662611	0.0012892	0.0152793	0.0294299	0.919941
RSc1734		2522	7411	2288	2105	4288	3822	6904	4595	4241.88	2027.5	855	757	869	827	61.0246	1299	1350	967	1205.33	207.972	1673	1865	1800	1779.33	97.6542	3333	5359	5095	4595.67	1101.44	-2.4153	-1.70998	-1.31446	0.0859051	0.000109603	0.00258555	0.015752	0.889484
RSc1735		279	109	568	289	408	26	477	442	324.75	186.011	864	843	970	892.333	68.0759	648	699	457	601.333	127.571	498	590	416	501.333	87.0479	36	288	394	239.333	183.895	1.45896	1.0486	0.624453	-0.467857	0.0697198	0.205325	0.483487	0.634674
RSc1736		338	394	1114	508	1416	239	2950	2537	1187	1048.66	2195	2045	2340	2193.33	147.507	1384	1420	691	1165	410.89	1358	1545	1162	1355	191.518	198	1862	2601	1553.67	1230.81	0.890751	0.125327	0.192919	0.360468	0.358134	0.916938	0.86845	0.742467
RSc1737		1685	955	4280	3003	7064	2188	5699	4934	3726	2122.45	5495	5109	5839	5481	365.201	6331	6731	7234	6765.33	452.478	3888	4367	3146	3800.33	615.203	2046	2262	2449	2252.33	201.674	0.510196	0.994565	-0.020779	-0.727011	0.439105	0.103244	0.979677	0.287079
RSc1738		517	396	625	285	328	493	374	413	428.875	110.559	997	916	1122	1011.67	103.78	803	990	918	903.667	94.3204	1129	1169	1048	1115.33	61.6468	355	409	474	412.667	59.5847	1.1998	1.21431	1.33984	-0.0502997	1.54211e-05	1.3086e-05	2.87499e-06	0.87624
RSc1739		521	368	766	411	376	399	558	636	504.375	143.341	1258	1102	1261	1207	90.945	882	998	946	942	58.1034	1249	1230	1239	1239.33	9.50438	332	600	627	519.667	163.084	1.23785	1.05534	1.2728	0.0409378	3.939e-06	4.0814e-05	2.50653e-06	0.893539
RSc1740		3438	4577	3557	2411	4464	4946	4578	4736	4088.38	869.602	7488	6296	6975	6919.67	597.923	4103	5143	5185	4810.33	612.928	7942	8455	7497	7964.67	479.402	4767	5260	5775	5267.33	504.04	0.70209	0.355586	0.90039	0.352508	0.0149465	0.232261	0.00199788	0.236761
RSc1741		1032	551	936	686	776	202	547	879	701.125	266.602	896	790	969	885	90.0056	757	840	635	744	103.116	996	990	1051	1012.33	33.6204	226	753	817	598.667	324.321	0.320127	0.23663	0.512617	-0.249199	0.520285	0.64635	0.270817	0.637157
RSc1742		587	475	1117	608	920	293	813	947	720	275.259	818	683	877	792.667	99.4502	992	1040	546	859.333	272.414	946	1050	932	976	64.467	235	785	809	609.667	324.693	0.113855	0.383509	0.413412	-0.268436	0.828036	0.403987	0.364394	0.591535
RSc1743		105	127	547	244	280	287	466	377	304.125	154.002	401	340	437	392.667	49.034	520	531	206	419	184.545	298	331	260	296.333	35.5293	264	296	273	277.667	16.5025	0.334078	0.571148	-0.0715987	-0.112902	0.585566	0.313449	0.919042	0.87058
RSc1744		6399	5168	2944	1799	3128	6279	5102	5747	4570.75	1719.37	9570	9179	8802	9183.67	384.021	4894	4836	4752	4827.33	71.3956	15570	16140	16043	15917.7	304.969	6059	5981	5229	5756.33	458.346	0.969988	0.212249	1.75452	0.350285	0.018717	0.656767	5.66579e-05	0.43454
RSc1745		1134	1767	805	559	896	1317	2585	2432	1436.88	754.607	1414	1272	1449	1378.33	93.7354	920	786	911	872.333	74.9022	2823	3065	3165	3017.67	175.845	1436	3094	2858	2462.67	896.915	-0.086655	-0.565609	1.03911	0.763062	0.893577	0.308566	0.0362693	0.130833
RSc1746	ispZ	2024	1429	1452	1350	1160	1392	1564	1949	1540	298.707	1781	1730	1894	1801.67	83.9305	1208	1222	1245	1225	18.6815	2215	2297	2397	2303	91.1482	1422	1811	1807	1680	223.444	0.192527	-0.187751	0.541613	0.129899	0.290254	0.314626	0.00228377	0.498026
RSc1747		766	1118	666	608	656	952	1079	792	829.625	197.058	799	643	804	748.667	91.5442	481	587	527	531.667	53.1539	1092	1152	1113	1119	30.4467	892	880	1000	924	66.0908	-0.206639	-0.52472	0.371618	0.150482	0.530998	0.089247	0.213149	0.651249
RSc1748		1870	2906	1299	1099	1496	869	1959	1572	1633.75	630.857	1826	1600	1757	1727.67	115.82	1346	1831	1667	1614.67	246.699	2061	2234	2292	2195.67	120.176	872	1843	2133	1616	660.437	0.0453101	0.121507	0.385245	-0.0436488	0.926522	0.791363	0.335606	0.929665
RSc1749	alkK	8969	7334	21297	11909	30152	12756	25433	19908	17219.8	8215.69	10070	9721	11269	10353.3	811.963	15703	17154	6983	13280	5501.41	6981	8131	5913	7008.33	1109.25	15821	19044	15314	16726.3	2023.1	-0.781797	-0.280629	-1.34733	-0.0402748	0.160423	0.640376	0.0186781	0.950107
RSc1750	livJ	3610	2002	5733	3672	11472	7999	8453	7761	6337.75	3147.14	3371	3294	3590	3418.33	153.572	7678	8056	2173	5969	3292.86	1311	2002	1651	1654.67	345.515	8405	8761	7675	8280.33	553.629	-0.957787	-0.0247076	-2.01316	0.37317	0.148793	0.975031	0.00475454	0.5808
RSc1751	livH1	1439	699	2311	1733	3040	1388	1525	1645	1722.5	693.549	1678	1659	1962	1766.33	169.718	2259	2025	815	1699.67	775.026	692	768	692	717.333	43.8786	1375	1360	1430	1388.33	36.8556	-0.0236031	0.0632989	-1.32594	-0.315797	0.968439	0.914326	0.0102407	0.55032
RSc1752	livM	1575	1329	3150	2385	2712	1395	1891	2079	2064.5	650.209	2048	2126	2398	2190.67	183.743	2853	2923	1171	2315.67	991.928	967	1214	1088	1089.67	123.508	1380	1913	2197	1830	414.776	0.0374479	0.258473	-0.975308	-0.191475	0.93496	0.514477	0.013163	0.648126
RSc1753	livG	1427	1308	2269	1608	2544	1620	1877	2225	1859.75	444.321	1409	1294	1508	1403.67	107.1	2305	2714	1047	2022	868.786	953	1270	1094	1105.67	158.822	1541	2371	2747	2219.67	617.078	-0.457544	0.209377	-0.80716	0.228659	0.170824	0.549095	0.0171476	0.508068
RSc1754	livF	1361	1155	1781	1272	1320	1800	1216	1568	1434.12	251.355	1118	1038	1152	1102.67	58.5263	2094	1932	896	1640.67	649.967	803	1072	917	930.667	135.02	1764	1499	1770	1677.67	154.759	-0.43392	0.28371	-0.685407	0.230576	0.142505	0.333903	0.021761	0.444077
[truncated: 2,780 more rows]
