# Supplementary material for: Two ferric uptake regulator proteins in Ralstonia pseudosolanacearum strain OE1-1 function cooperatively in response to the extracellular iron level under ferrous iron-rich conditions
Source: Appl Environ Microbiol. 2026 Mar 2;92(3):e02276-25. doi: 10.1128/aem.02276-25 (PMC12997786; doi:10.1128/aem.02276-25)
Supplement: Table S2 — Bacterial strains, plasmids, and primers used in this study. [file aem.02276-25-s0003.xlsx]

## Sheet: Sheet1
Table S2 Bacterial strains, plasmids, and primers used in this study
		Relevant characteristics	Source
Plasmids
	pK18mobsacB	Kmr , oriT (RP4), sacB, lacZα	Kvitko and Collmer (2011)
	pdelta-fur1	pK18mobsacB derivative carrying a 1.4-kbp DNA fragment for fur1 deletion, Kmr	This study
	pdelta-fur2	pK18mobsacB derivative carrying a 1.4-kbp DNA fragment for fur2 deletion, Kmr	This study
Escherichia coli strain
	DH5α	recA1 endA1 gyrA96 thi-1 hsdR17supE44∆(lac)U169(Φ80lac∆M15)	Takara Bio
Ralstonia pseudosolanacearum strains
	OE1-1	Wild-type strain, phylotype I, race 1, biovar 4	Kanda et al. (2003)
	∆fur1	fur1-deletion mutant of OE-1	This study
	∆fur2	fur2-deletion mutant of OE-1	This study
	∆fur1∆fur2	fur1- and fur2-deletion mutant of OE-1	This study
Primers		Sequence
	delta-fur1-1-FW	CGgga tccAC GGAAT CGACG GAGCG C
	delta-fur1-1-RV	CTGTT GCGTC ACATG CGCCT GGCTC CCTA
	delta-fur1-2-FW	AGGCG CATGT GACGC AACAG CCGCC TCAT
	delta-fur1-2-RV	CCCaa gcttA GCTGG ACCTG GCGTT CTC
	delta-fur2-1-FW	CGgga tccAA AAGGT CAACG GCCTG CGC
	delta-fur2-1-RV	TGCAA CGCCT ACATG GTGTT GGGGC GAGAA G
	delta-fur2-2-FW	CCAAC ACCAT GTAGG CGTTG CACGC GCTTC A
	delta-fur2-2-RV	CCCaa gcttG AGAAG GAAGA CCCGG TGG
	delta-fur1-SQ-FW	CTCGC TGGTG GTCAT GCTG
	delta-fur1-SQ-RV	GCTTC CTGCT GCGCG TC
	delta-fur2-SQ-FW	ATGGT CCGCT GTTCA AGGGC
	delta-fur2-SQ-RV	TGGCC GAGCA GCCGA TC
